# Supplementary material for: Nomophobia and Psychological distress among the Saudi Population
Source: PLOS Digit Health. 2025 Mar 26;4(3):e0000779. doi: 10.1371/journal.pdig.0000779 (PMC11942369; doi:10.1371/journal.pdig.0000779)
Supplement: S1 Data — This dataset includes demographic variables, psychological assessment scores, and responses to survey questions related to smartphone use and mental health. Gender: Categorical variable indicating participant gender (Male, Female). Age: Age group of participants (coded numerically). Region: Region of residence (coded numerically). Nationality: Nationality of participants (coded numerically). Marital status: Marital status of participants (coded numerically). Educational status: Educational level of participants (coded numerically). Employment status: Employment status (coded numerically). Monthly income: Income category (coded numerically). Nomophobia score: Total score measuring dependency on smartphones. Psychological Distress Score: Total score assessing psychological distress. Survey Responses: Responses to psychological and behavioral questions related to smartphone use, stress, and mental health (measured on a Likert scale). (XLSX) [file pdig.0000779.s001.xlsx]

## Sheet: mydata
GENDER	AGE	REGION	NATIONALITY	MARITIAL STATUS	EDUCATIONAL STATUS	EMPLOYMENT STATUS	MONTHLY INCOME	Nomophobia score	Psychological Distress score
Male	1	3	1	1	1	2	1	20	15
Female	1	3	2	1	1	2	1	20	22
Male	1	3	2	1	1	2	2	20	13
Female	1	3	2	1	2	2	1	20	31
Female	1	3	2	1	2	2	1	20	50
Male	1	3	2	1	1	2	1	21	13
Female	2	3	1	1	3	1	4	22	11
Male	4	3	1	2	3	3	5	23	15
Female	1	3	2	1	2	2	1	23	16
Female	3	3	2	2	2	1	4	23	20
Male	1	3	2	1	2	2	1	23	13
Female	1	1	2	1	1	2	1	24	12
Female	1	3	2	1	1	4	1	24	15
Male	1	3	2	1	2	2	1	24	19
Male	1	3	2	1	2	2	2	24	16
Male	1	3	2	1	2	2	1	24	12
Male	1	3	2	1	1	2	1	25	12
Female	1	3	2	1	2	2	1	25	12
Female	1	3	1	1	2	2	5	26	11
Female	1	3	1	1	1	2	2	26	23
Male	4	3	1	2	3	3	3	27	10
Male	1	3	2	1	2	2	1	28	10
Female	2	3	2	1	2	1	3	29	30
Male	1	3	2	1	1	2	1	29	19
Male	1	3	2	1	2	1	2	29	18
Female	4	3	2	2	2	1	5	29	12
Female	1	3	2	1	2	2	2	29	12
Female	1	3	1	1	2	2	1	29	13
Male	1	3	2	1	1	2	1	29	20
Male	1	3	2	1	2	2	1	30	19
Female	1	3	2	1	1	2	1	30	14
Female	1	3	2	1	1	2	1	30	17
Female	1	3	1	1	1	2	1	31	16
Female	4	3	2	2	1	4	1	31	13
Male	4	3	2	2	3	1	4	31	14
Male	4	3	1	2	3	3	4	31	20
Male	3	2	2	2	3	1	5	32	14
Female	3	3	2	2	2	4	1	32	15
Male	3	2	2	2	2	1	5	32	12
Male	4	3	2	2	3	1	4	32	11
Female	1	3	2	1	1	2	1	32	11
Female	1	3	2	1	1	2	1	32	20
Male	4	3	1	2	3	3	4	32	11
Female	3	2	2	2	3	4	1	32	16
Female	3	3	2	2	2	4	5	32	33
Female	4	3	2	2	2	4	1	33	17
Male	1	3	1	1	1	2	1	33	11
Female	4	3	2	2	2	3	1	33	10
Female	3	3	2	2	2	4	5	33	13
Female	2	3	2	1	2	1	2	33	15
Male	1	2	1	1	2	4	1	33	10
Female	2	3	1	2	3	1	3	33	11
Male	3	3	2	2	2	1	2	33	19
Female	3	2	2	2	2	1	5	33	17
Female	2	2	2	1	3	1	4	34	24
Female	3	2	2	2	2	4	1	34	10
Female	1	3	1	1	3	1	3	34	20
Female	1	3	1	1	2	2	2	34	17
Female	3	2	2	2	2	4	2	34	17
Male	4	1	2	2	3	1	3	34	14
Female	4	2	2	2	1	4	5	35	25
Male	4	3	2	2	2	1	2	35	41
Female	4	3	2	2	2	4	5	35	17
Female	3	3	1	2	3	1	3	35	12
Male	1	3	1	1	2	1	3	35	13
Male	3	3	1	2	3	1	3	36	23
Male	1	3	1	2	2	1	2	36	14
Female	1	3	1	1	1	2	1	36	13
Male	4	2	2	2	3	1	5	37	16
Male	1	3	1	1	2	1	3	37	10
Female	3	3	1	2	2	4	5	37	10
Female	3	3	2	2	2	4	1	37	10
Female	1	3	2	1	1	2	1	37	11
Male	4	2	1	2	3	1	4	37	15
Female	1	2	2	1	2	2	1	38	26
Female	3	3	2	2	3	1	3	38	18
Male	2	3	2	1	3	4	1	38	21
Female	1	3	2	1	1	2	1	38	19
Female	2	3	1	1	2	1	3	39	14
Female	1	3	2	1	1	2	1	39	14
Male	1	3	1	1	2	2	1	39	11
Female	1	3	2	1	1	2	4	39	20
Female	1	3	1	1	1	2	1	39	21
Male	1	3	2	1	2	2	1	39	29
Male	1	3	2	1	2	2	1	39	10
Female	2	3	1	2	2	1	4	39	32
Male	2	3	2	2	2	1	3	39	12
Male	3	3	1	2	2	1	4	39	13
Female	1	3	2	1	1	2	1	40	21
Female	1	3	2	1	1	2	1	40	11
Female	2	3	2	2	2	4	1	40	10
Female	3	3	2	2	2	4	1	40	11
Male	1	3	2	1	2	2	1	40	24
Female	1	3	2	1	1	2	1	41	16
Female	3	3	1	1	2	1	4	41	29
Male	2	3	1	2	2	1	4	41	12
Male	2	3	1	1	2	1	5	41	18
Female	1	1	2	1	1	2	1	41	21
Female	1	3	2	1	1	2	5	41	17
Male	1	3	1	2	3	1	3	41	39
Female	4	3	1	1	1	1	5	42	16
Male	2	3	1	2	2	1	4	42	19
Male	3	3	1	2	2	1	5	42	19
Female	1	2	2	1	2	2	1	43	16
Female	1	1	2	1	1	2	1	43	17
Male	2	3	1	2	1	1	3	43	23
Female	2	1	2	2	2	4	5	43	28
Male	2	2	1	1	3	1	4	43	25
Female	1	3	2	1	2	2	1	43	17
Male	4	2	2	2	3	4	5	43	17
Female	1	1	2	1	1	2	1	43	16
Male	1	3	2	1	1	2	5	44	25
Female	1	1	2	1	1	2	1	44	15
Female	1	3	1	1	2	2	1	44	29
Female	1	3	2	1	1	2	1	44	13
Male	4	3	2	2	2	1	5	44	13
Female	1	3	1	1	2	2	1	44	19
Male	3	3	2	2	2	1	5	44	20
Female	1	3	2	1	2	2	1	44	22
Male	2	3	1	1	2	1	4	44	36
Female	1	3	2	1	2	2	1	44	38
Female	4	2	1	1	2	3	5	44	12
Male	2	3	1	2	3	1	3	44	40
	1	3	1	1	3	1	3	45	11
Female	1	3	1	1	3	1	3	45	11
Male	4	2	1	2	2	1	4	45	15
Male	3	2	1	2	2	1	4	45	15
Female	2	3	1	2	3	1	4	45	10
	3	3	1	2	2	1	4	45	18
Female	1	2	1	1	2	1	2	45	19
Male	4	3	1	2	3	4	4	45	18
Female	1	3	2	1	2	2	1	45	18
Male	2	2	1	2	2	1	3	45	18
Male	2	3	1	1	2	1	2	46	15
Female	2	2	1	2	2	4	1	46	15
Female	2	3	1	1	3	1	3	46	16
Male	3	2	1	2	3	1	3	46	14
Female	2	2	1	2	2	1	2	46	14
Female	2	1	1	1	3	1	3	46	13
Female	3	2	2	2	2	1	3	46	20
Female	3	2	1	2	3	1	4	46	10
Male	2	3	2	2	2	1	5	47	24
Male	1	3	2	1	3	1	4	47	15
Female	4	3	1	2	1	4	5	47	29
Female	2	3	1	1	3	1	4	47	24
Male	3	3	2	2	2	1	5	47	16
Male	1	1	2	1	1	2	1	47	18
Female	1	3	1	1	2	1	3	47	14
Female	2	3	2	2	3	1	3	47	12
Male	4	3	2	2	3	1	4	48	31
Female	3	1	1	2	3	1	3	48	18
Female	2	2	1	2	2	1	3	48	18
Female	1	3	1	1	1	2	5	48	18
Female	2	2	1	2	2	1	3	48	42
Male	3	2	1	2	2	1	3	48	28
Female	4	2	1	1	3	1	5	48	19
Male	1	2	1	2	2	1	3	48	12
Male	1	3	2	1	1	2	1	48	16
Female	1	3	2	1	1	2	1	49	19
Male	1	3	2	1	1	2	1	49	27
Female	1	3	2	1	1	2	1	49	31
Female	1	3	2	1	2	4	1	49	32
Female	1	1	2	1	2	2	1	49	25
Male	1	3	2	1	1	2	5	50	14
Female	3	2	1	2	3	1	4	50	20
Female	1	3	1	1	1	2	1	50	27
Male	1	3	2	1	1	1	2	50	22
Female	1	2	1	1	1	2	2	50	20
Male	1	3	2	1	1	2	1	50	19
Female	1	3	2	1	2	2	1	51	28
Male	1	3	2	1	1	2	1	51	31
Male	1	3	2	1	2	1	3	51	38
Female	1	3	1	1	2	2	1	51	15
Female	1	3	2	1	1	2	1	51	21
Female	1	3	2	1	1	2	5	52	21
Female	1	3	2	1	2	2	1	52	25
Male	1	3	2	1	1	2	1	52	23
Female	1	3	2	1	1	2	1	52	15
Male	1	3	2	1	2	2	2	52	19
Female	1	3	2	1	1	2	1	52	19
Male	1	3	2	1	2	2	1	52	25
Male	1	3	2	1	1	4	1	52	12
Female	1	3	2	1	2	2	1	52	28
Female	1	3	2	1	1	2	2	53	16
Male	1	3	2	1	2	2	1	53	14
Male	1	3	2	1	2	2	1	53	24
Female	1	3	2	1	2	2	1	53	33
Male	1	3	2	1	1	4	1	53	26
Female	1	3	1	1	1	2	2	53	16
Female	1	3	2	1	1	2	1	53	30
Female	4	3	2	2	3	4	1	54	12
Male	1	3	2	1	2	2	1	54	34
Female	1	1	1	1	2	2	1	54	20
Female	1	3	1	2	3	1	4	54	28
Female	1	3	2	1	2	2	1	54	14
Female	1	3	1	1	2	2	1	54	12
Male	2	3	1	1	3	1	3	54	15
Female	3	3	1	2	3	1	3	55	17
Female	1	3	2	1	2	2	1	55	13
Female	1	3	1	1	1	2	1	55	14
Female	1	3	1	1	1	2	1	55	22
Female	1	1	1	1	1	2	2	55	28
Male	1	3	1	1	1	2	2	55	16
Male	1	3	1	1	1	2	1	55	12
Male	1	3	1	1	2	2	2	55	16
Male	1	3	1	1	2	2	1	55	12
Female	1	3	2	1	1	2	1	55	21
Male	1	3	2	1	1	2	1	55	30
Male	1	3	2	1	2	2	1	56	17
Female	1	1	2	1	2	2	1	56	29
Female	1	3	1	1	1	2	2	56	26
Female	1	3	2	1	1	2	1	56	20
Female	1	3	2	1	2	2	1	56	29
Male	1	3	2	1	1	2	1	56	23
Male	1	3	2	1	2	2	5	56	26
Female	1	3	2	1	1	2	1	56	16
Male	1	3	2	1	2	2	2	56	16
Male	1	3	2	1	2	2	1	56	12
Female	1	1	2	1	2	2	1	56	32
Female	1	3	2	1	2	2	1	57	23
Male	1	3	2	1	1	2	1	57	22
Male	1	3	2	1	1	2	1	57	16
Female	1	3	2	1	2	2	1	57	11
Female	1	3	1	1	2	2	1	57	20
Female	1	3	1	1	1	2	1	57	14
Female	1	3	1	1	1	2	1	57	13
Male	1	2	2	1	1	2	1	58	17
Female	1	3	2	1	2	2	5	58	0
Male	1	3	2	1	2	2	1	58	12
Female	1	3	1	1	1	4	1	58	15
Male	1	3	2	1	2	2	2	58	25
Male	1	3	2	1	1	2	1	58	19
Male	1	3	2	1	1	2	5	59	12
Male	1	3	2	1	1	2	1	59	35
Female	1	3	2	1	1	2	5	59	31
Male	1	3	2	1	2	2	3	59	14
Male	1	3	1	1	2	2	1	59	12
Female	1	3	1	1	1	2	2	59	16
Female	1	3	1	1	1	2	1	60	20
Female	1	3	1	1	2	2	1	60	19
Male	1	3	2	1	2	2	3	60	21
Female	1	3	2	1	1	2	1	60	28
Male	1	1	2	1	1	2	1	60	13
Female	1	3	1	1	1	2	1	60	24
Male	1	3	1	1	1	2	2	61	24
Male	1	1	1	1	1	2	5	61	33
Female	1	3	2	1	1	2	1	61	28
Female	1	1	2	1	1	2	1	61	10
Female	1	3	2	1	2	2	1	61	20
Female	1	3	2	1	1	2	1	61	37
Male	1	1	1	1	1	2	1	61	20
Female	1	3	2	1	1	2	1	62	32
Female	1	3	1	1	2	2	2	62	15
Female	1	3	2	1	1	2	1	62	34
Female	1	3	2	1	1	2	1	62	28
Male	1	3	2	1	1	2	1	62	21
Female	1	3	1	1	1	2	1	62	24
Male	1	3	2	1	1	2	1	62	19
Female	1	3	1	1	1	2	1	62	21
Female	1	3	2	1	1	2	1	62	18
Male	1	3	2	1	1	2	1	62	16
Female	1	3	2	1	2	2	1	62	13
Male	1	3	2	1	2	2	1	62	16
Female	1	3	2	1	2	2	1	63	23
Male	1	3	2	1	1	2	1	63	25
Female	1	3	2	1	1	2	1	63	14
Female	1	3	2	1	1	2	5	63	25
Male	1	3	1	1	1	2	2	63	12
Female	1	3	1	1	2	2	1	63	32
Female	1	3	2	1	1	2	1	63	21
Male	1	3	1	1	1	2	1	64	31
Female	1	3	2	1	1	2	1	64	20
Female	1	3	1	1	1	2	2	64	15
Male	1	1	1	1	1	2	2	64	23
Female	1	1	1	1	2	2	1	65	15
Female	1	3	2	1	1	2	1	65	15
Female	1	2	2	1	1	2	1	65	17
Male	1	3	1	1	1	2	1	65	23
Female	1	3	2	1	1	2	1	65	25
Male	1	3	1	1	2	4	1	65	27
Male	1	1	2	1	2	2	2	66	30
Female	1	3	2	1	1	2	1	66	19
Female	1	3	2	1	1	2	1	66	21
Female	1	3	2	1	1	2	1	66	19
Female	1	3	2	1	1	2	1	66	23
Female	1	3	2	1	1	2	1	66	18
Male	1	3	2	1	2	2	1	66	15
Female	1	1	2	1	1	2	1	66	15
Female	1	3	1	1	2	1	2	66	25
Female	1	3	1	1	1	2	1	67	20
Female	1	3	2	1	1	2	1	67	16
Female	1	1	1	1	1	2	1	67	25
Female	1	3	2	1	2	2	1	67	17
Female	1	3	1	1	1	2	1	67	14
Female	1	3	2	1	1	2	1	67	19
Female	1	3	2	1	1	2	1	67	36
Female	1	3	2	1	2	2	1	67	16
Male	1	3	2	1	1	2	1	68	21
Female	1	3	2	1	1	2	1	68	35
Female	1	3	2	1	2	2	1	68	19
Female	1	3	2	1	1	2	1	68	26
Female	1	3	2	1	1	2	1	68	15
Male	1	1	2	1	1	2	1	68	15
Male	1	3	1	1	1	2	1	68	12
Female	1	1	2	1	1	2	1	68	14
Female	1	3	2	1	1	1	2	68	12
Female	4	3	1	2	2	4	3	69	25
Female	1	1	1	1	1	2	1	69	22
Female	1	3	2	1	2	2	1	69	18
Female	1	3	1	1	2	1	5	69	19
Male	2	3	1	1	2	1	3	69	27
Female	1	2	1	1	2	4	1	69	23
Female	1	3	1	1	2	4	1	70	17
Female	1	3	1	1	2	1	3	70	17
Male	4	2	1	2	2	1	3	70	35
Female	2	2	1	1	2	4	5	70	22
Male	1	2	1	1	2	2	1	70	17
Female	1	2	1	1	1	4	5	70	30
Female	3	2	1	1	2	1	3	70	25
Female	1	3	1	1	2	2	2	70	37
Female	1	2	2	1	2	2	1	70	15
Male	2	3	1	1	2	4	2	70	13
Male	4	2	1	1	1	3	5	70	21
Female	2	2	1	1	2	4	1	70	26
Male	2	3	1	1	2	4	1	71	16
Female	2	3	1	1	2	4	2	71	15
Female	2	2	1	1	2	1	3	71	44
Male	2	2	1	2	2	1	3	71	33
Male	2	3	1	2	2	1	4	71	30
Female	2	2	1	2	2	4	1	71	12
Female	3	2	1	2	2	4	2	71	26
Female	2	3	1	2	3	4	1	72	15
Female	1	1	1	1	2	2	2	72	12
Male	1	3	2	1	2	2	1	72	19
Male	2	1	1	2	2	1	3	72	38
Female	2	3	1	2	3	4	1	72	28
Female	1	3	2	1	1	4	1	72	37
Male	1	3	1	2	2	1	3	73	27
Female	3	1	1	1	1	4	1	73	19
Male	2	3	1	1	3	1	3	73	20
Female	1	3	1	1	3	1	3	73	10
Female	1	3	2	1	1	2	1	73	14
Female	1	3	2	1	2	2	1	73	40
Female	2	1	1	2	3	4	1	74	20
Female	1	3	1	1	2	2	2	74	41
Male	2	3	1	2	3	1	4	74	24
Female	1	3	2	1	1	2	5	74	20
Female	1	3	2	1	1	2	1	74	27
Female	1	3	2	1	1	2	1	74	26
Female	1	3	2	1	1	2	1	74	20
Female	1	3	2	1	1	2	1	74	19
Female	1	3	2	1	2	2	1	74	18
Female	1	3	1	1	3	1	3	74	23
Male	1	1	1	1	2	1	3	74	22
Male	1	1	1	1	2	4	1	75	11
Male	1	1	1	2	2	1	3	75	17
Male	1	1	1	2	2	1	3	75	18
Male	1	1	1	1	2	4	2	75	20
Male	1	1	1	1	2	1	1	75	23
Female	1	1	1	1	1	2	2	75	13
Female	3	1	1	2	1	4	5	76	33
Male	1	1	1	1	2	1	5	76	28
Female	1	1	1	2	2	1	3	76	26
Female	3	1	1	2	2	4	5	76	13
Female	2	1	1	1	3	1	5	76	0
Female	2	1	1	2	2	4	1	76	35
Female	2	1	1	2	2	4	1	76	16
Female	3	1	1	2	2	1	2	76	15
Female	3	1	1	2	2	4	5	76	28
Female	2	1	1	2	2	4	1	76	16
Female	3	1	1	2	2	4	1	77	30
Female	2	1	1	2	2	4	3	77	32
Male	1	1	1	2	2	1	5	77	28
Male	1	1	1	2	3	1	3	77	30
Male	1	1	1	1	2	2	1	77	12
Female	3	3	1	2	3	1	4	77	21
Male	1	3	1	1	2	2	1	77	25
Male	1	3	1	1	1	2	2	77	14
Female	2	1	1	2	2	4	1	77	23
Female	2	3	1	1	3	1	2	77	25
Female	4	3	1	2	2	1	3	78	21
Female	2	3	1	1	2	1	3	78	17
Female	2	3	1	1	2	1	3	78	22
Female	4	3	1	2	1	4	5	78	13
Female	1	3	1	2	2	1	3	79	23
Female	1	1	1	2	3	2	3	79	10
Male	2	3	1	2	2	1	2	79	25
Female	2	3	1	2	2	1	3	79	34
Male	2	3	1	2	2	1	3	79	17
Female	3	3	1	2	2	1	4	79	16
Female	2	3	1	1	2	1	3	79	27
Female	2	3	1	1	2	1	3	79	21
Female	1	3	1	1	1	2	1	80	28
Female	3	3	2	2	2	4	1	80	30
Female	3	1	1	2	2	3	2	80	30
Female	4	1	1	2	2	3	3	80	28
Female	4	1	1	2	1	4	1	80	43
Female	4	1	1	2	2	3	3	80	16
Female	3	1	1	2	1	4	1	80	13
Female	4	1	1	2	3	1	3	80	14
Female	3	1	1	2	2	1	3	80	12
Female	4	1	1	2	2	3	3	80	21
Female	2	1	1	2	1	4	1	80	28
Female	3	1	1	2	2	4	1	80	16
Female	4	1	1	2	2	3	2	80	14
Female	1	1	1	1	3	2	5	80	21
Male	4	1	1	2	2	3	3	80	17
Male	4	1	1	2	1	1	5	80	27
Female	2	1	1	2	3	1	4	81	13
Female	3	1	1	2	1	4	1	81	20
Male	2	1	1	2	2	1	2	81	19
Female	2	1	1	2	2	4	1	81	17
Female	3	1	1	2	2	1	3	81	17
Female	4	1	1	1	2	3	3	81	30
Female	4	1	1	2	2	4	1	81	15
Female	2	1	1	2	2	1	4	82	34
Female	4	1	1	2	2	1	3	82	30
Female	2	1	1	1	3	1	4	82	28
Female	2	1	1	2	2	4	1	82	29
Female	3	1	1	2	2	1	2	82	25
Male	2	1	1	2	2	1	2	82	33
Female	1	1	1	1	1	2	1	83	15
Male	1	1	1	1	1	1	2	83	21
Female	4	1	2	2	2	4	1	83	0
Female	4	1	1	1	2	1	4	83	37
Female	3	1	1	2	2	1	3	83	29
Female	3	1	1	2	2	3	3	83	11
Female	4	1	1	1	2	1	5	83	27
Female	3	1	1	2	2	4	1	83	23
Female	3	1	1	2	2	1	3	83	14
Female	3	1	1	2	2	1	2	84	25
Female	2	1	1	2	2	1	5	84	23
Female	3	1	1	2	2	1	3	84	25
Female	4	1	1	2	2	1	2	84	17
Female	4	1	1	2	2	3	3	84	31
Male	3	1	2	2	2	1	5	84	21
Female	1	1	1	2	2	4	2	84	17
Male	4	1	1	2	2	1	3	84	16
Female	3	1	1	2	2	1	3	84	30
Female	3	1	2	2	2	1	5	85	12
Male	1	1	1	1	2	1	5	85	31
Male	3	1	1	2	2	1	2	85	18
Male	2	1	1	1	1	4	1	85	25
Female	3	1	1	2	2	1	3	85	14
Female	3	1	1	2	2	1	3	85	22
Female	2	1	1	2	2	4	1	85	11
Female	3	1	1	1	2	1	3	85	18
Female	1	1	1	2	2	2	5	85	19
Female	4	1	1	2	2	3	5	86	15
Female	4	1	1	1	1	4	5	86	43
Female	4	1	1	2	2	3	2	86	32
Female	4	1	1	2	1	4	1	86	35
Male	4	1	1	2	1	3	3	86	46
Female	2	1	1	2	2	4	1	86	27
Female	4	1	1	1	2	3	2	86	16
Female	2	1	1	2	2	1	3	86	28
Female	4	1	1	2	2	4	5	86	20
Female	2	1	1	2	2	1	2	86	31
Male	3	1	1	2	2	1	3	86	33
Female	4	1	1	2	2	1	3	87	30
Female	3	1	1	2	2	1	3	87	28
Female	3	1	1	2	2	4	2	87	39
Male	1	1	1	1	1	1	3	87	15
Female	3	1	1	1	1	4	5	87	19
Female	1	1	1	1	2	2	5	88	11
Female	1	1	1	2	2	1	3	88	22
Female	3	1	1	2	2	1	3	88	34
Female	4	1	1	2	2	3	5	88	22
Female	3	1	1	2	2	1	2	88	11
Male	1	1	1	1	2	2	2	88	16
Female	3	1	1	2	2	1	3	88	23
Female	2	1	1	2	2	4	5	88	11
Female	3	1	1	2	1	4	1	89	22
Female	3	1	1	1	2	1	3	89	27
Female	3	1	1	2	2	4	1	89	29
Female	1	1	1	2	2	1	2	89	31
Male	3	1	1	2	1	1	2	89	30
Female	4	1	1	2	2	3	3	89	16
Female	3	1	1	2	1	1	2	89	36
Male	2	1	1	2	1	1	2	89	22
Female	3	1	1	2	2	4	1	89	20
Female	3	1	1	1	2	4	5	90	24
Male	3	1	1	2	2	1	3	90	7
Female	2	1	1	2	2	1	3	90	35
Male	3	1	1	2	2	1	5	90	18
Female	3	1	1	2	2	4	1	90	21
Female	1	1	1	2	2	4	5	90	36
Female	3	1	1	2	1	4	1	90	15
Female	4	1	1	2	2	3	2	91	36
Female	3	1	1	2	2	3	2	91	28
Female	3	1	1	2	2	1	3	91	24
Female	3	1	1	2	2	1	5	91	15
Female	3	1	1	2	2	3	2	92	25
Female	2	1	1	2	1	4	1	92	28
Female	4	1	1	2	2	1	3	92	30
Female	3	1	1	2	2	1	3	92	37
Female	3	1	1	2	1	4	1	92	0
Female	4	1	1	2	1	4	1	92	16
Female	3	3	1	2	3	1	5	93	33
Male	1	1	1	2	3	1	4	93	13
Female	3	1	1	2	2	4	1	93	30
Female	4	1	1	2	2	1	3	93	24
Female	2	1	1	2	1	4	1	93	24
Female	3	1	1	2	2	1	3	93	41
Female	4	1	1	2	1	4	1	93	21
Female	4	1	1	2	2	3	5	93	11
	3	1	1	2	2	1	2	93	35
Female	3	1	1	2	2	1	2	93	10
Female	3	1	1	2	2	1	2	94	32
Female	4	1	1	2	2	3	2	94	22
Female	3	1	1	2	2	1	2	94	13
Female	2	1	1	2	2	4	2	94	23
Female	2	1	1	2	2	4	1	94	38
Female	2	1	1	2	3	1	2	94	18
Female	3	1	1	1	2	1	2	95	33
Female	3	1	1	1	1	4	2	95	28
Female	3	1	1	2	2	1	5	95	12
Female	2	1	1	2	2	4	1	95	26
Female	3	1	1	1	2	3	2	96	21
Female	3	1	1	2	1	4	1	96	24
Male	4	2	1	2	3	1	4	96	13
Male	3	1	1	2	2	1	2	96	23
Female	1	1	1	1	2	2	1	96	30
Female	3	1	1	2	2	1	3	96	40
Male	4	1	1	2	1	4	1	96	19
Female	3	1	1	2	2	1	3	96	24
Female	3	1	1	2	1	4	1	96	37
Male	2	1	1	2	2	1	5	97	15
Male	4	1	1	2	2	3	2	97	20
Female	3	1	1	2	2	1	2	97	28
Female	4	1	1	2	2	3	2	97	38
Male	4	1	1	2	2	3	5	97	13
Male	4	1	1	2	1	3	5	97	31
Male	4	1	1	2	1	1	1	98	26
Female	2	3	1	2	2	4	1	98	22
Female	1	1	2	1	1	2	1	98	23
Male	3	3	1	2	2	1	5	98	17
Male	3	1	1	2	2	1	3	98	16
Male	2	1	1	1	1	1	1	98	20
Male	3	1	1	2	2	1	3	98	24
Male	4	1	1	2	3	3	4	99	22
Male	3	1	1	2	2	1	3	99	23
Male	2	1	1	2	2	1	2	100	32
Male	4	1	1	2	2	3	4	100	35
Female	3	1	1	2	2	4	5	100	22
Male	4	1	1	2	2	3	4	100	30
Female	3	1	1	1	2	4	1	100	24
Male	4	1	1	2	2	1	4	100	20
Female	4	1	1	1	2	3	5	100	29
Male	3	1	1	2	3	1	3	100	20
Male	4	1	1	2	2	1	3	100	18
Male	3	1	1	2	3	1	5	100	25
Male	3	1	1	2	2	1	2	101	22
Male	4	1	1	2	1	1	2	101	15
Male	2	1	1	2	2	1	4	101	17
Female	3	1	1	2	2	4	1	101	16
Male	3	1	1	2	1	1	2	101	16
Male	4	1	1	2	1	3	2	102	11
Male	2	1	1	2	2	1	2	102	20
Female	2	1	1	2	2	1	3	102	15
Male	2	1	1	2	2	1	5	103	45
Male	4	1	1	2	1	1	3	103	30
Male	3	1	1	2	2	1	3	103	38
Male	4	1	1	2	2	1	4	103	12
Male	4	1	1	2	1	3	2	104	21
Male	4	1	1	2	2	1	3	104	35
Male	3	1	1	2	2	1	3	104	29
Male	2	1	1	2	2	1	2	104	36
Male	3	1	1	2	2	1	3	105	18
Male	2	1	1	2	2	1	5	105	45
Male	3	1	1	2	2	1	3	105	39
Male	4	1	1	2	2	3	2	105	24
Male	3	1	1	2	2	1	5	105	23
Male	4	1	1	2	2	1	3	105	47
Male	3	1	1	2	1	1	5	105	19
	2	1	1	2	2	1	3	105	21
Female	3	1	1	2	2	1	3	106	33
Male	3	1	1	2	2	1	3	106	30
Female	2	1	1	2	1	4	1	106	18
Male	2	1	1	2	2	4	2	106	30
Male	2	1	1	2	2	1	5	106	28
Female	2	1	1	2	2	4	1	106	40
Male	3	1	1	2	2	1	3	106	25
Male	4	1	1	2	2	3	4	106	16
Female	2	1	1	2	2	4	1	106	27
Male	3	1	1	2	2	1	3	106	31
Female	4	1	1	2	2	3	2	107	28
Male	3	1	1	2	2	1	3	107	33
Male	3	1	1	2	2	1	3	107	19
Male	4	1	1	2	1	3	2	107	26
Female	2	1	1	2	3	4	1	107	27
Male	2	1	1	2	2	1	3	107	23
Female	3	1	1	2	1	4	2	107	31
Male	3	1	1	2	3	1	3	108	28
Male	2	1	1	2	2	1	2	108	18
Male	3	1	1	2	2	1	3	108	20
Male	3	1	1	2	1	1	3	108	37
Male	4	1	1	2	2	3	4	108	33
Female	1	1	1	1	2	1	3	108	31
Male	3	1	1	2	2	1	3	109	38
Male	2	1	1	2	2	1	3	109	22
Male	3	1	1	2	2	1	3	109	13
Male	3	2	1	2	1	1	2	109	14
Male	2	1	1	2	2	1	3	109	24
Female	1	1	1	1	2	4	1	110	27
Female	3	1	1	1	2	4	2	110	27
Female	2	1	1	1	2	4	1	110	28
Female	2	1	1	2	2	1	5	110	34
Male	3	1	1	2	2	4	1	111	21
Female	3	1	1	2	2	1	2	111	18
Female	4	1	1	1	2	3	3	111	35
Male	2	1	1	2	2	1	3	111	37
Male	3	1	1	2	2	1	3	112	36
Male	4	1	1	1	3	3	4	112	22
Male	4	1	1	2	1	3	5	112	28
Male	3	1	1	2	2	1	3	113	17
Male	3	1	1	1	1	1	2	113	30
Male	4	1	1	2	1	1	2	113	38
Male	4	1	1	2	3	3	5	114	17
Male	4	1	1	2	2	1	3	114	34
Male	3	1	1	2	2	1	3	114	21
Female	2	1	1	2	2	4	5	114	37
Female	3	1	1	2	2	1	2	114	0
Male	1	1	1	1	2	1	2	114	35
Male	3	1	1	2	1	3	5	114	29
Male	2	1	1	1	1	4	2	115	13
Male	2	1	1	2	2	1	5	115	13
Male	2	1	1	2	2	1	4	115	22
Male	4	1	1	2	2	1	5	116	17
Male	4	3	1	2	2	1	4	116	20
Female	3	1	1	2	2	1	3	117	30
Female	1	1	1	2	2	2	1	117	16
Female	1	1	1	2	1	4	1	117	45
Male	2	1	1	2	3	1	3	117	17
Male	4	1	1	2	1	3	5	118	10
Male	2	1	1	2	2	1	3	119	20
Female	4	1	1	2	2	3	3	120	14
Female	1	1	1	2	2	2	1	120	24
Female	4	1	1	2	2	3	3	120	20
Male	3	1	1	2	3	1	5	120	20
Male	3	1	1	2	1	1	2	120	38
Female	2	1	1	2	1	1	5	121	19
Female	3	1	1	1	1	4	5	121	23
Female	4	1	1	2	2	4	1	121	29
Female	1	3	1	1	1	2	1	121	37
Male	3	1	1	2	3	2	1	122	26
Female	3	1	1	2	2	1	3	122	29
Female	2	1	1	2	2	1	3	122	23
Female	4	1	1	2	1	4	1	122	34
Female	1	1	1	1	2	4	2	123	13
Male	2	1	1	2	2	1	3	123	19
Male	3	1	1	2	1	1	2	123	23
Female	1	1	1	1	2	2	2	124	28
Male	4	1	1	2	2	3	4	124	34
Male	4	1	1	2	2	3	2	124	31
	4	1	1	2	2	3	2	125	23
Male	1	1	1	1	2	1	4	125	28
	3	1	1	1	1	1	5	125	30
Male	1	1	1	1	2	1	2	126	20
Male	1	1	1	1	2	2	2	127	28
Female	4	1	1	2	2	3	2	128	24
Male	4	1	1	2	1	3	2	128	0
Male	4	1	1	2	1	3	2	128	50
Male	1	3	1	1	2	2	1	128	50
Male	1	3	1	1	2	2	5	131	33
Male	1	3	2	1	2	2	1	132	17
Male	1	3	2	1	2	2	2	132	25
Male	1	3	1	1	1	2	1	133	40
Male	1	3	2	1	2	2	1	134	30
Male	1	3	2	1	2	2	1	136	27
Male	1	3	2	1	2	2	1	136	45
Male	1	3	2	1	2	2	5	136	36
Male	1	3	1	1	1	2	5	136	34
Male	1	3	2	1	1	2	3	137	20
Male	1	3	1	1	1	2	5	138	29
Male	1	3	2	1	1	2	1	139	44
Male	1	3	2	1	2	2	5	140	32
Male	1	3	2	1	1	2	1	140	49
Male	1	2	2	1	1	2	1	140	16
Male	1	3	2	1	1	2	1	140	50
Male	1	3	2	1	1	2	1	140	37
Male	1	3	2	1	1	2	1	140	26
Male	2	3	1	1	2	4	1	140	25

## Sheet: Sheet1
Timestamp	GENDER	AGE	REGION	NATIONALITY	MARITIAL STATUS	EDUCATIONAL STATUS	EMPLOYMENT STATUS	MONTHLY INCOME	1. I would feel uncomfortable without constant access to information through my smartphone. ١. أحس بعدم الارتياح عندما لا يحق لي الوصول لمعلومة ما من خلال هاتفي الذكي.	2. I would be annoyed if I could not look information up on my smartphone when I wanted to do so. ٢. أشعر بالانزعاج إن لم أستطع أن أرى معلومات في هاتفي الذكي إن أردت ذلك.	3. Being unable to get the news (e.g., happenings, weather) on my smartphone would make me nervous. ٣. عدم استطاعتي لمعرفة الأخبار( مثل الأحداث، الطقس ...) بهاتفي الذكي قد يصيبني بالغضب	4. I would be annoyed if I could not use my smartphone and/or its capabilities when I wanted to do so. ٤. أشعر بالضجر إن لم أستطع استعمال هاتفي الذكي أو التطبيقات عندما أريد ذلك.	5. Running out of battery in my smartphone would scare me. ٥. انتهاء بطارية هاتفي الذكي قد يصيبني بالرعب.	6. If I were to run out of credits or hit my monthly data limit, I would panic. ٦. عندما أشعر باقتراب نهاية الاشتراك الشهري للإنترنت أو المكالمات في هاتفي الذكي قد يصيبني الهلع.	7. If I did not have a data signal or could not connect to Wi-Fi, then I would constantly check to see if I had a signal or could find a Wi-Fi network. ٧. إن لم يكن لدي إشارة بيانات أو اتصال بالواي فاي أصبح كل برهة أتفقد هاتفي إن عادت الاشارة ام لا.	8. If I could not use my smartphone, I would be afraid of getting stranded somewhere. ٨.إن لم أستطع استعمال هاتفي الذكي أشعر بالخوف من أن أعلق في مكان ما.	9. If I could not check my smartphone for a while, I would feel a desire to check it. ٩. إن لم أستطع تصفح هاتفي لبرهة أشعر أنني أود ذلك.	10. If I did not have my smartphone with me, I would feel anxious because I could not instantly communicate with my family and/or friends. ١٠. إذا لم يكن معي هاتفي النقال أشعر بالهلع لأنه ليس باستطاعتي التواصل مع أهلي أو أصدقائي.	11. If I did not have my smartphone with me, I would be worried because my family and/or friends could not reach me. ١١. إذا لم يكن معي هاتفي النقال أشعر بالقلق لأن عائلتي أو أصدقائي لا يستطيعون الوصول إلي.	12. If I did not have my smartphone with me, I would feel nervous because I would not be able to receive text messages and calls. ١٢. إذا لم يكن معي هاتفي النقال أشعر بالعصبية لأنني لا أستطيع تلقي رسائل نصية أو مكالمات.	13. If I did not have my smartphone with me, I would be anxious because I could not keep in touch with my family and/or friends. ١٣. إذا لم يكن معي هاتفي النقال أشعر بالهلع لأنه ليس في استطاعتي أن أبقى على اتصال مع عائلتي أو أصدقائي.	14. If I did not have my smartphone with me, I would be nervous because I could not know if someone had tried to get a hold of me. ١٤. إذا لم يكن معي هاتفي النقال أشعر بالغضب لانه ليس في استطاعتي معرفة إن كان أحدهم يحاول الاهتمام بي.	15. If I did not have my smartphone with me, I would feel anxious because my constant connection to my family and friends would be broken. ١٥. إذا لم يكن معي هاتفي النقال أشعر بالهلع لأن تواصلي الدائم مع عائلتي أو أصدقائي سينقطع.	16. If I did not have my smartphone with me, I would be nervous because I would be disconnected from my online identity. ١٦. إذا لم يكن معي هاتفي النقال أشعر بالعصبية لأنني منقطع عن عالمي الافتراضي.	17. If I did not have my smartphone with me, I would be uncomfortable because I could not stay up-to-date with social media and online networks. ١٧. أشعر بعدم الارتياح لعدم تمكني من البقاء على اطلاع على الأخبار والشبكات الاجتماعية.	18. If I did not have my smartphone with me, I would feel awkward because I could not check my notifications for updates from my connections and online networks. ١٨. إذا لم يكن معي هاتفي النقال أشعر بالارتباك عندما لا أستطيع التحقق من الاشعارات الحديثة من شبكة الإنترنت.	19. If I did not have my smartphone with me, I would feel anxious because I could not check my email messages. ١٩. إذا لم يكن معي هاتفي النقال أشعر بالقلق لأنني لا أستطيع الاطلاع على رسائلي الالكترونية.	20. If I did not have my smartphone with me, I would feel weird because I would not know what to do. ٢٠. إذا لم يكن معي هاتفي النقال أشعر بالغرابة لأنني لا أعرف ما يجب علي القيام به.		TOTAL (CODED)	1. In the past 4 weeks, about how often did you feel tired out for no good reason? ١. في الأسابيع الأربعة الماضية، كم مرة شعرت بالتعب دون سبب وجيه؟	2. In the past 4 weeks, about how often did you feel nervous? ٢. في الأسابيع الأربعة الماضية، كم مرة شعرت فيها بالتوتر؟	3. In the past 4 weeks, about how often did you feel so nervous that nothing could calm you down? ٣. في الأسابيع الأربعة الماضية، كم مرة شعرت فيها بالتوتر لدرجة أنه لا يوجد شيء يمكن أن يهدئك؟	4. In the past 4 weeks, about how often did you feel hopeless? ٤. في الأسابيع الأربعة الماضية، كم مرة شعرت باليأس؟	5. In the past 4 weeks, about how often did you feel restless or fidgety? ٥. في الأسابيع الأربعة الماضية، كم مرة شعرت فيها بقلة الراحة أو القلق؟	6. In the past 4 weeks, about how did you feel so restless that you could not sit still? ٦. في الأسابيع الأربعة الماضية، كم مرة شعرت فيها بالقلق لدرجة أنك لم تستطع الجلوس ساكنًا؟	7. In the past 4 weeks, about how often did you feel depressed? ٧. في الأسابيع الأربعة الماضية، كم مرة شعرت بالاكتئاب؟	8. In the past 4 weeks, about how often did you feel that everything was an effort? ٨. في الأسابيع الأربعة الماضية، كم مرة شعرت أن كل شيء كان جهدًا؟	9. In the past 4 weeks, about how often did you feel so sad that nothing could cheer you up? ٩. في الأسابيع الأربعة الماضية، كم مرة شعرت فيها بالحزن الشديد بحيث لم يكن هناك ما يبهجك؟	10. In the past 4 weeks, about how often did you feel worthless? ١٠. في الأسابيع الأربعة الماضية، كم مرة شعرت بأنك عديم القيمة؟		TOTAL (CODED)
2023-08-22 00:44:46	Female	1	3	2	1	2	2	1	6	7	3	6	5	5	7	5	5	3	3	3	3	3	3	2	1	1	2	1		3	2	1	1	2	2	2	3	3	2	2		2
2023-08-22 00:51:40	Male	1	3	1	1	1	2	1	5	6	5	6	7	5	7	2	6	2	5	4	4	3	2	6	3	5	3	5		3	4	3	3	3	4	3	5	3	5	3		4
2023-08-22 00:55:57	Female	1	3	2	1	1	2	1	5	6	2	4	5	2	5	6	5	4	3	6	5	2	2	1	1	1	1	2		3	3	2	1	2	1	1	3	3	3	2		2
2023-08-22 13:05:54	Male	1	3	2	1	1	2	2	4	5	7	2	1	1	1	1	4	4	6	2	5	4	6	5	4	4	4	4		3	4	4	3	5	5	3	4	4	5	4		4
2023-08-22 13:14:12	Female	1	3	2	1	2	2	1	5	5	5	5	6	5	3	5	3	6	7	6	5	5	3	2	2	2	6	3		3	3	4	2	1	3	2	2	2	2	1		2
2023-08-22 13:24:29	Female	1	3	2	1	2	2	1	5	7	7	5	2	1	4	7	6	7	7	7	7	7	7	3	5	5	1	3		4	5	4	2	5	5	4	5	5	5	5		4
2023-08-22 14:15:02	Male	1	3	2	1	1	2	1	5	6	5	6	5	4	5	6	6	6	6	6	6	6	6	4	5	5	4	6		4	3	4	3	3	3	2	2	3	2	3		3
2023-08-22 14:46:20	Female	2	3	1	1	3	1	4	7	7	3	7	5	2	3	7	3	3	7	5	5	7	4	1	1	1	2	1		3	3	2	1	1	1	1	1	1	1	1		1
2023-08-22 15:19:19	Male	5	3	1	2	3	3	5	6	7	2	2	1	1	4	1	1	2	2	1	1	1	1	1	1	1	2	1		2	1	3	1	1	2	1	1	1	2	1		1
2023-08-22 15:37:18	Female	1	3	2	1	2	2	1	4	3	2	4	3	2	4	3	3	2	3	2	2	2		1	2	2	1	2		99	3	4	2	1	4	3	2	1	2	2		2
2023-08-22 16:31:55	Female	3	3	2	2	2	1	4	4	3	2	3	3	2	2	4	5	6	6	5	5	5	5	2	1	1	2	1		3	4	3	2	1	2	2	2	2	1	1		2
2023-08-22 16:50:49	Male	1	3	2	1	2	2	1	5	5	5	5	5	5	5	5	5	5	5	5	5	5	5	5	5	5	5	5		4	3	3	4	2	4	3	3	2	4	4		4
2023-08-22 17:45:10	Female	1	1	2	1	1	2	1	4	4	4	6	2	1	1	3	6	4	5	5	5	4	3	1	4	4	1	7		3	3	2	1	2	4	2	4	4	1	1		2
2023-08-22 18:12:37	Female	1	3	2	1	1	4	1	3	3	3	2	3	4	2	2	5	2	2	4	5	4	3	1	2	2	3	1		2	2	3	1	1	1	1	2	3	2	1		1
2023-08-22 18:18:04	Male	1	3	2	1	2	2	1	3	6	1	6	5	1	7	1	7	6	7	5	6	4	2	1	1	3	1	2		3	2	1	1	1	1	1	1	1	1	1		1
2023-08-22 18:38:57	Male	1	3	2	1	2	2	2	2	2	1	4	1	2	3	4	1	4	3	4	3	2	3	2	1	1	2	1		2	1	3	1	1	3	2	1	1	1	1		1
2023-08-22 18:44:37	Female	1	3	2	1	1	2	99	4	6	4	6	6	6	5	6	5	6	5	5	6	6	6	4	3	4	3	6		4	3	3	2	3	3	1	3	2	3	2		3
2023-08-22 18:45:51	Male	1	3	2	1	2	2	1	6	6	2	6	5	3	3	4	5	2	5	2	3	3	3	4	4	2	1	2		3	2	2	1	1	2	1	2	2	2	1		1
2023-08-22 18:54:50	Male	1	3	2	1	1	2	1	3	6	1	5	1	1	1	2	2	3	4	3	3	3	1	1	1	1	1	2		2	1	2	1	1	1	1	1	1	1	1		1
2023-08-22 18:57:18	Female	1	3	2	1	2	2	1	3	6	3	5	2	2	3	6	4	7	7	5	5	4	6	2	1	1	2	2		3	5	3	2	2	3	2	5	5	4	2		4
2023-08-22 18:57:31	Female	1	3	1	1	2	2	5	7	7	1	3	2	4	7	4	3	2	3	3	3	3	2	2	3	3	3	3		3	3	3	3	4	4	3	2	4	4	5		4
2023-08-22 18:57:47	Female	1	3	1	1	1	2	2	3	5	1	3	1	1	5	6	6	7	7	7	7	1	1	1	1	1	3	4		3	2	2	1	2	2	1	1	2	1	1		1
2023-08-22 19:15:14	Male	5	3	1	2	3	3	3	6	6	6	6	3	3	5	5	3	4	6	3	4	3	3	3	6	4	6	3		3	1	1	1	1	2	1	1	1	1	1		1
2023-08-22 19:28:28	Male	1	3	2	1	2	2	1	5	7	1	5	5	1	5	1	5	5	4	3	2	4	3	3	1	1	4	2		3	3	3	1	2	2	1	1	1	1	1		1
2023-08-22 19:33:51	Female	2	3	2	1	2	1	3	5	6	5	5	2	3	5	3	4	2	4	2	3	2	4	2	4	2	4	3		3	3	2	1	2	2	1	2	2	1	1		1
2023-08-22 19:50:34	Male	1	4	2	1	1	2	1	4	1	1	1	1	2	5	2	5	3	7	3	5	2	5	1	1	1	1	4		2	2	1	1	2	3	1	2	3	1	1		1
2023-08-22 20:36:46	Male	1	3	2	1	2	1	2	5	5	7	4	4	3	2	4	5	3	2	2	3	4	5	1	1	1	4	2		3	3	3	1	3	3	3	2	3	3	1		3
2023-08-22 20:38:00	Female	5	3	2	2	2	1	5	3	4	2	2	2	2	2	2	3	2	2	2	3	3	4	2	1	2	2	1		2	3	2	1	1	2	1	2	1	1	1		1
2023-08-22 21:36:48	Female	1	3	2	1	2	2	2	4	7	3	6	5	4	6	4	5	6	7	6	7	5	5	4	5	5	6	5		4	3	2	1	2	1	1	2	2	3	1		1
2023-08-22 22:08:46	Female	1	3	1	1	2	2	1	1	1	1	3	1	1	3	1	2	1	2	2	3	3	3	1	1	1	1	1		2	2	3	1	1	2	1	1	2	3	1		1
2023-08-23 09:40:33	Male	1	3	2	1	1	2	1	6	7	3	7	2	2	1	2	3	1	3	2	1	2	2	1	1	2	1	1		2	1	2	1	1	1	1	2	2	1	2		1
2023-08-23 11:10:48	Male	1	3	2	1	2	2	1	5	6	5	6	6	6	5	5	6	7	7	7	5	7	6	6	6	6	6	6		4	3	3	1	1	2	3	2	3	1	1		2
2023-08-23 11:12:32	Female	1	3	2	1	1	2	1	5	7	6	6	4	3	4	6	4	2	3	5	5	3	3	2	2	2	2	2		3	4	1	1	4	1	1	4	4	4	4		3
2023-08-23 11:15:41	Female	1	3	2	1	1	2	1	4	5	4	6	5	3	5	6	5	1	3	2	3	3	1	1	1	2	1	4		3	2	2	1	1	2	2	2	1	1	1		1
2023-08-23 11:18:43	Female	1	5	1	1	1	2	1	5	4	3	6	2	2	7	3	6	5	3	5	5	6	4	3	5	6	2	5		3	4	3	2	4	3	2	2	4	3	3		4
2023-08-23 11:21:09	Female	5	3	2	2	1	4	1	5	7	2	3	1	1	1	4	5	2	4	4	3	1	3	1	2	1	2	1		2	2	2	1	1	2	2	2	2	1	1		1
2023-08-23 11:22:00	Male	5	3	2	2	3	1	4	5	5	3	5	2	2	4	2	3	5	4	4	4	4	4	3	4	2	3	2		3	2	2	1	2	2	1	2	2	2	1		1
2023-08-23 11:29:53	Male	2	99	1	1	2	4	1	3	3	1	5	1	1	7	1	1	1	1	1	1	4	4	1	4	1	4	1		2	2	2	1	2	2	1	1	2	2	1		1
2023-08-23 11:31:47	Male	5	3	1	2	3	3	4	4	4	4	4	2	3	2	2	3	2	3	3	3	2	2	2	3	2	2	2		2	2	1	1	1	2	1	1	1	1	1		1
2023-08-23 11:39:05	Male	3	2	2	2	3	1	5	7	7	3	5	1	3	3	2	3	3	7	5	5	1	5	3	3	3	2	1		3	2	2	1	1	2	1	2	1	2	1		1
2023-08-23 11:41:15	Female	3	3	2	2	2	4	1	7	7	4	3	7	7	4	7	7	7	7	7	5	3	3	3	3	3	3	5		4	2	1	1	1	1	1	1	1	1	1		1
2023-08-23 11:41:41	Male	3	2	2	2	2	1	5	5	4	1	4	4	3	4	3	5	4	5	2	3	1	5	2	2	3	3	1		3	3	4	3	3	4	3	3	4	2	2		4
2023-08-23 11:42:47	Male	5	3	2	2	3	1	4	2	2	1	1	1	1	1	1	1	1	2	1	1	1	1	1	1	1	1	1		2	2	2	1	1	2	1	2	1	2	1		1
2023-08-23 11:45:04	Female	1	3	2	1	1	2	1	4	3	2	3	2	2	7	2	2	4	2	3	3	2	2	1	2	2	1	2		2	5	3	2	3	4	2	3	2	2	2		3
2023-08-23 11:49:17	Female	1	3	2	1	1	2	1	5	4	3	6	4	3	5	5	3	5	5	6	6	7	4	3	4	5	2	3		3	3	1	1	2	4	3	2	3	1	2		2
2023-08-23 11:51:16	Male	5	3	1	2	3	3	4	7	1	1	3	1	3	1	1	4	5	1	1	1	1	1	1	7	1	1	1		2	2	3	1	1	2	1	2	1	2	1		1
2023-08-23 11:54:54	Female	3	2	2	2	3	4	1	4	5	2	5	3	3	6	1	4	3	3	5	2	2	3	2	2	2	2	1		3	3	3	2	2	2	1	2	2	2	1		2
2023-08-23 11:56:23	Female	3	3	2	2	2	4	5	2	2	2	3	3	3	3	3	4	4	3	3	3	2	3	1	2	1	1	1		2	2	3	1	2	3	2	2	2	1	1		1
2023-08-23 12:05:50	Female	4	3	2	2	2	4	1	7	7	7	1	4	2	1	7	4	6	7	3	4	7	7	1	1	1	1	1		3	4	4	1	2	2	2	1	2	2	3		2
2023-08-23 12:16:13	Male	1	5	1	1	1	2	1	7	7	1	4	7	1	1	1	4	1	4	1	1	1	1	3	1	1	1	1		2	3	3	1	3	3	1	3	2	4	4		3
2023-08-23 12:16:58	Female	5	3	2	2	2	3	1	1	1	2	3	1	1	1	1	1	1	1	1	7	1	1	1	5	1	7	7		2	1	1	1	1	1	1	1	2	1	1		1
2023-08-23 12:24:03	Female	3	5	2	2	2	4	5	1	1	2	1	1	1	2	1	1	1	2	2	2	1	2	1	3	2	2	2		2	3	2	1	1	2	1	1	2	2	1		1
2023-08-23 12:25:36	Female	2	3	2	1	2	1	2	4	5	4	4	5	4	4	6	4	6	5	4	5	4	5	4	4	4	4	4		3	3	2	2	3	3	3	3	3	3	2		3
2023-08-23 12:27:42	Male	1	2	1	1	2	4	1	5	2	1	4	7	1	5	7	6	2	2	1	2	3	3	1	7	4	2	5		3	4	4	3	3	4	4	3	2	4	4		4
2023-08-23 12:30:12	Female	2	3	1	2	3	1	3	6	6	3	5	4	2	5	6	7	3	5	6	3	1	2	4	3	4	5	6		3	3	2	1	1	2	1	1	2	1	1		1
2023-08-23 12:31:20	Male	3	3	2	2	2	1	2	5	4	1	3	1	3	1	1	2	1	4	1	2	1	2	1	1	1	1	1		2	2	3	1	1	2	2	1	1	2	1		1
2023-08-23 12:32:00	Female	3	2	2	2	2	1	5	5	1	7	5	1	1	1	2	3	4	4	1	4	1	1	2	1	1	2	1		2	3	4	2	3	3	2	4	4	4	2		4
2023-08-23 12:32:09	Female	2	2	2	1	3	1	4	3	4	2	5	3	1	4	5	4	4	4	4	3	5	3	1	1	2	2	5		3	2	2	1	1	2	1	1	1	2	2		1
2023-08-23 12:35:01	Female	3	2	2	2	2	4	1	1	1	1	1	1	1	1	1	1	3	3	1	3	1	3	1	1	1	1	1		2	1	1	1	1	1	1	1	1	1	1		1
2023-08-23 12:36:55	Female	1	3	1	1	3	1	3	5	6	4	6	7	5	7	7	5	7	7	5	7	4	5	5	6	4	4	5		4	3	3	1	2	3	1	1	2	2	3		2
2023-08-23 12:39:03	Female	1	3	1	1	2	2	2	6	6	7	7	4	4	6	7	4	5	4	4	4	4	4	4	4	4	4	4		3	2	3	1	3	2	1	1	3	2	3		2
2023-08-23 12:39:53	Female	3	2	2	2	2	4	2	7	6	4	5	2	2	3	3	3	4	3	3	3	3	3	5	5	4	3	3		3	3	2	2	2	2	2	2	2	2	1		2
2023-08-23 12:44:42	Male	4	1	2	2	3	1	3	7	7	2	4	3	2	4	1	3	2	4	3	2	4	3	3	3	4	3	4		3	3	3	1	1	2	1	3	2	2	1		1
2023-08-23 12:50:02	Female	4	2	2	2	1	4	5	3	1	2	6	1	2	7	1	1	1	1	1	1	4	4	1	7	1	1	1		2	3	2	1	1	2	1	1	2	1	1		1
2023-08-23 12:53:38	Male	5	3	2	2	2	1	2	2	3	4	6	1	1	1	2	2	2	3	1	2	1	1	1	2	2	1	1		2	2	2	1	1	2	1	2	1	1	1		1
2023-08-23 12:56:04	Female	4	3	2	2	2	4	5	4	4	3	3	1	2	3	1	2	1	2	1	1	1	2	3	3	2	2	2		2	3	3	1	1	2	1	2	2	1	1		1
2023-08-23 12:59:21	Female	3	3	1	2	3	1	3	4	4	2	3	2	2	4	2	6	3	4	2	2	3	2	3	2	2	3	2		2	2	4	3	2	4	2	1	3	1	1		2
2023-08-23 13:07:00	Male	1	3	1	1	2	1	3	5	5	4	5	3	1	5	2	7	6	6	6	2	4	4	5	5	2	4	5		3	5	4	3	4	5	3	5	4	5	5		4
2023-08-23 13:08:22	Male	3	3	1	2	3	1	3	1	3	5	2	6	4	4	2	4	4	4	4	5	3	4	3	5	4	4	4		3	3	2	1	1	2	1	1	3	1	2		1
2023-08-23 13:14:09	Male	1	3	1	2	2	1	2	7	7	4	1	2	4	1	2	1	7	7	4	5	4	4	1	1	1	2	1		3	3	4	3	3	4	3	2	3	3	2		4
2023-08-23 13:14:54	Female	1	3	1	1	1	2	1	2	6	1	5	1	1	6	4	6	5	7	1	2	1	3	1	1	1	1	2		2	3	1	1	2	3	1	3	1	4	3		2
2023-08-23 13:16:20	Male	4	2	2	2	3	1	5	3	1	3	3	4	2	3	3	3	3	4	3	3	3	3	3	3	3	3	3		2	3	3	3							3		99
2023-08-23 13:17:02	Male	1	3	1	1	2	1	3	4	4	5	4	7	5	4	2	4	4	5	4	4	1	1	1	2	3	4	1		3	3	4	1	2	3	4	1	4	1	2		3
2023-08-23 13:17:16	Female	3	3	1	2	2	4	5	2	6	2	7	4	4	4	4	2	6	6	4	6	4	6	3	2	4	4	3		3	2	2	1	1	2	1	1	2	2	1		1
2023-08-23 13:24:59	Female	3	3	2	2	2	4	1	3	3	3	5	2	2	3	4	3	5	5	4	5	4	5	3	2	2	4	3		3	3	3	1	2	2	1	2	3	3	2		2
2023-08-23 13:26:19	Female	1	3	2	1	1	2	1	3	6	6	6	6	5	5	6	7	6	6	6	6	6	6	6	6	6	6	5		4	2	1	1	1	1	1	2	1	2	1		1
2023-08-23 13:30:29	Male	4	2	1	2	3	1	4	7	7	5	7	7	6	6	4	4	7	7	6	6	5	5	5	3	3	4	6		4	4	3	2	3	3	2	2	3	3	2		3
2023-08-23 13:31:27	Female	1	2	2	1	2	2	1	6	7	3	6	6	3	3	3	4	4	3	2	1	3	6	7	6	5	4	5		3	4	3	5	2	2	4	3	1	3	1		3
2023-08-23 13:38:33	Female	3	3	2	2	3	1	3	3	7	3	7	1	2	2	4	4	2	1	1	2	3	2	4	3	4	4	2		3	3	2	2	2	2	2	3	4	2	2		2
2023-08-23 13:51:13	Male	2	3	2	1	3	4	1		7		1	1	1	1	1	1	1	1	1	1	1	1	1	1	1	1	1		99	3	1	1	1	1	1	1	1	1	1		1
2023-08-23 14:02:46	Female	1	5	2	1	1	2	1	5	5	4	5	6	4	3	6	5	5	6	5	5	5	5	4	4	5	4	5		3	3	2	2	2	2	2	3	3	2	3		2
2023-08-23 14:05:31	Female	2	3	1	1	2	1	3	4	4	5	6	4	1	3	5	6	2	6	5	1	2	2	2	4	3	5	6		3	4	2	1	2	4	1	2	4	3	3		3
2023-08-23 14:21:30	Female	1	3	2	1	1	2	1	5	3	5	2	3	1	1	2	2	3	2	1	2	4	1	1	5	1	7	1		2	4	2	2	1	1	1	3	4	1	2		2
2023-08-23 14:42:24	Male	1	3	1	1	2	2	1	7	7	4	7	4	2	7	4	7	4	6	7	7	4	4	2	2	7	2	2		3	2	1	1	1	3	1	1	1	1	1		1
2023-08-23 14:42:57	Female	1	3	2	1	1	2	4	6	5	3	6	6	6	6	4	6	5	6	6	6	6	6	3	5	5	6	4		4	3	4	4	4	3	2	2	4	3	4		4
2023-08-23 14:45:49	Female	1	3	1	1	1	2	1	1	7	7	6	5	5	7	4	6	5	5	4	5	7	4	2	3	4	4	4		3	5	3	2	3	4	3	3	5	2	3		4
2023-08-23 15:00:42	Male	1	3	2	1	2	2	1	5	5	6	6	6	5	7	7	7	7	6	6	7	6	6	6	7	6	5	5		4	3	3	1	1	2	2	1	3	2	1		1
2023-08-23 15:01:55	Male	1	3	2	1	2	2	1	6	6	7	5	6	7	6	5	7	5	7	7	6	5	6	7	7	7	7	7		4	3	3	2	2	2	2	1	2	1	2		2
2023-08-23 15:03:07	Male	1	3	1	1	1	2	99	6	6	6	4	5	7	7	6	7	5	7	5	5	7	6	5	7	7	6	7		4	3	3	3		2	2	1	2	2	2		99
2023-08-23 15:04:22	Female	2	3	1	2	2	1	4	5	6	4	5	7	7	6	5	6	7	6	7	7	6	7	5	7	7	6	7		4	3	2	1	1	1	1	1	1	1	1		1
2023-08-23 15:05:55	Male	2	3	2	2	2	1	3	6	5	6	7	5	7	6	6	7	7	5	5	5	7	7	6	5	6	6			99		3	3	3	3	1	1	1	1	1		99
2023-08-23 15:07:04	Male	3	3	1	2	2	1	4	7	5	6	7	7	6	6	7	6	5	5	6	7	6	7	7	5	6	7	7		4	3	3	3	2	2	2	2	2	2	2		2
2023-08-23 15:08:09	Female	1	3	2	1	1	2	1	6	6	5	7	7	5	6	7	7	6	5	5	6	5	7	5	5	5	5	7		4	3	3	3	3	3	3	3	3	3	3		4
2023-08-23 15:09:29	Female	1	3	2	1	1	2	1	7	7	7	7	7	7	7	7	7	7	7	7	7	7	7	7	7	7	7	7		4	4	4	3	4	4	4	2	2	3	2		4
2023-08-23 15:11:01	Female	2	3	2	2	2	4	1	6	6	5	7	5	6	7	5	5	6	7	5	6	6	6	6	6	7	7	6		4	3	3	1	1	1	1	1	1	1	1		1
2023-08-23 15:12:31	Female	3	3	2	2	2	4	1	6	5	7	7	7	7	7	7	7	7	7	7	7	7	7	7	7	7	7	7		4	2	2	2	1	1	1	2	3	3	3		2
2023-08-23 15:13:42	Male	1	3	1	99	1	2	1	7	7	7	7	7	7	7	7	7	7	7	7	7	7	7	7	7	7	7	7		4	1	1	1	1	1	1	1	1	1	1		1
2023-08-23 15:15:05	Male	1	3	2	1	2	2	1	6	5	6	6	6	6	6	6	6	5	7	7	7	7	7	7	6	5	6	7		4	3	3	4	4	4	3	1	2	2	2		3
2023-08-23 15:16:59	Female	1	3	2	1	1	2	1	6	7	5	7	7	6	7	5	7	7	7	7	7	7	7	7	7	7	7	7		4	3	3	3	3	3	3	3	3	3	3		4
2023-08-23 15:18:32	Female	3	3	1	4	2	1	4	6	6	5	5	5	5	5	5	5	5	5	5	6	6	6	5	6	5	6	6		4	3	3	1	2	2	1	1	2	2	1		1
2023-08-23 15:20:06	Male	2	3	1	2	2	1	4	6	5	6	6	5	6	6	6	5	6	6	5	6	6	5	6	7	6	6	6		4	3	3	2	3	1	1	1	1	1	1		1
2023-08-23 15:31:31	Male	2	3	1	1	2	1	5	5	6	4	4	7	5	5	3	3	4	5	4	4	3	4	4	5	4	4	2		3	1	1	1	2	1	1	1	1	1	2		1
2023-08-23 15:34:02	Female	1	1	2	1	1	2	1	5	6	3	6	2	4	7	5	6	6	6	7	6	6	6	6	6	2	4	6		4	4	5	4	4	4	4	5	5	5	5		4
2023-08-23 15:38:53	Female	1	4	2	1	1	2	5	6	7	7	7	1	4	7	3	3	7	7	7	7	7	4	1	1	1	7	6		4	2	4	1	5	3	3	5	5	3	4		4
2023-08-23 15:39:58	Male	1	3	1	2	3	1	3	7	6	3	7	7	7	7	7	7	7	7	7	6	6	6	6	7	7	7	7		4	2	4	3	4	4	3	3	3	4	3		4
2023-08-23 15:40:02	Female	4	5	1	3	1	1	5																						99												99
2023-08-23 15:53:46	Male	2	3	1	2	2	1	4	5	7	6	7	7	3	2	4	3	5	4	4	4	4	4	4	4	4	4	4		3	2	3	3	3	3	3	3	3	3	3		3
2023-08-23 16:02:20	Male	3	3	1	2	2	1	5	7	7	6	7	4	4	7	1	6	6	7	7	7	7	7	6	7	7	7	5		4	3	3	2	2	3	1	3	3	3	3		3
2023-08-23 16:25:08	Female	1	2	2	1	2	2	1	5	6	4	6	4	6	4	6	3	5	4	4	4	4	4	4	4	4	4	4		3	4	3	3	3	3	3	3	3	3	3		4
2023-08-23 16:39:18	Female	1	1	2	1	1	2	1	7	7	4	5	6	7	7	3	7	3	5	4	5	3	3	3	5	6	1	2		3	4	3	4	5	2	2	1	5	2	5		4
2023-08-23 16:44:27	Male	2	3	1	2	1	1	3	4	5	3	5	7	7	5	5	4	7	7	5	6	3	6	3	1	1	1	7		3	3	4	2	1	3	3	2	3	2	2		3
2023-08-23 17:34:36	Female	2	1	2	2	2	4	5	3	2	3	3	1	2	5	2	2	2	2	2	2	2	2	3	2	2	2	2		2	2	3	1	1	2	1	1	2	2	1		1
2023-08-23 18:02:55	Male	2	2	1	1	3	1	4	7	5	1	7	7	6	5	7	5	7	7	6	7	6	6	7	7	7	7	4		4	4	3	2	2	3	1	1	4	2	1		2
2023-08-23 18:29:28	Female	1	3	2	1	2	2	1	5	5	3	6	4	2	5	5	4	3	3	3	2	3	2	1	3	2	1	4		3	2	3	1	1	3	1	1	3	2	2		1
2023-08-23 18:56:28	Male	5	2	2	2	3	4	5	4	4	4	4	2	2	2	4	2	5	5	4	5	2	5	2	1	1	3	2		3	2	3	1	2	3	2	3	2	3	2		2
2023-08-23 19:02:32	Female	1	1	2	1	1	2	1	6	7	6	7	7	6	7	5	7	7	7	7	7	7	6	7	7	7	7	6		4	4	4	3	5	4	2	4	4	5	5		4
2023-08-23 19:25:52	Male	1	3	2	1	1	2	5	4	4	3	4	5	2	4	4	5	3	2	4	2	4	4	4	4	4	4	4		3	4	3	1	3	4	2	3	1	3	3		3
2023-08-23 19:28:17	Female	1	1	2	1	1	2	1	7	5	7	7	7	7	7	7	7	7	7	7	7	7	7	7	7	7	7	7		4	2	4	3	3	3	1	4	3	3	3		3
2023-08-23 19:47:32	Female	1	3	1	1	2	2	1	6	7	3	6	6	6	6	7	7	6	4	5	6	5	5	4	4	5	3	4		4	4	3	3	5	4	2	5	4	4	5		4
2023-08-23 19:52:24	Female	1	3	2	1	1	2	1	7	7	7	7	2	1	7	5	6	7	7	7	7	7	7	7	7	7	6	5		4	3	2	1	1	3	2	1	3	2	1		1
2023-08-23 20:03:37	Male	5	3	2	2	2	1	5	5	4	1	2	4	4	6	6	4	4	6	5	5	4	4	4	3	3	3	4		3	3	2	2	2	2	2	2	2	2	1		2
2023-08-23 21:51:07	Female	1	3	1	1	2	2	1	4	4	1	1	1	2	3	3	1	1	2	1	1	1	1	1	1	1	1	2		2	1	2	1	1	1	1	1	1	1	1		1
2023-08-23 23:23:26	Male	3	3	2	2	2	1	5	2	2	4	3	2	5	1	2	3	2	1	3	1	3	1	3	2	2	2	4		2	2	3	1	2	3	1	2	2	1	1		1
2023-08-24 05:44:18	Female	1	3	2	1	2	2	1	6	7	4	7	5	7	5	7	6	7	7	5	6	5	6	4	7	7	7	7		4	4	3	4	1	3	1	2	3	4	4		3
2023-08-24 12:22:53	Male	2	3	1	1	2	1	4	6	5	2	2	5	5	5	5	5	5	6	5	5	5	5	4	3	4	4	4		3	3	4	3	1	3	2	2	3	2	1		2
2023-08-24 12:25:08	Female	1	3	2	1	2	2	1	5	5	4	4	6	6	6	6	5	6	6	6	5	5	4	4	5	5	4	6		4	3	3	3	3	3	3	3	3	3	3		4
2023-08-24 12:28:31	Female	5	2	1	4	2	3	5	7	7	5	7	6	7	6	7	7	7	7	7	6	6	6	5	7	6	7	5		4	3	3	3	2	2	2	2	2	3	2		2
2023-08-24 12:28:46	Male	2	3	1	2	3	1	3	7	7	1	4	5	5	4	4	4	4	5	4	5	4	2	3	2	3	4	2		3	1	1	1	1	1	1	1	1	1	1		1
2023-08-24 12:34:50		1	3	1	1	3	1	3	5	4	2	4	6	2	5	2	4	5	5	2	4	3	3	2	2	2	2	2		3	3	4	2	2	3	1	2	1	2	1		2
2023-08-24 12:43:44	Female	1	3	1	1	3	1	3	5	5	1	4	5	1	2	3	1	1	4	1	1	3	2	2	2	4	3	5		2	2	2	1	2	1	1	1	1	1	1		1
2023-08-24 12:48:13	Male	4	2	1	2	2	1	4	7	7	5	7	7	5	7	7	5	6	6	5	5	5	5	4	6	6	5	5		4	1	2	1	1	1	1	1	2	2	1		1
2023-08-24 12:57:16	Male	3	2	1	2	2	1	4	3	3	2	3	3	2	2	2	1	1	3	4	2	2	2	1	1	1	2	1		2	3	2	1	1	3	1	1	1	2	1		1
2023-08-24 13:09:03	Female	2	3	1	2	3	1	4	4	4	1	4	1	4	1	1	1	1	1	1	1	1	2	4	3	2	4	3		2	2	4	2	3	3	3	2	3	2	1		3
2023-08-24 13:19:14		3	3	1	2	2	1	4	6	6	4	5	6	6	7	6	6	6	6	5	5	3	4	3	2	2	6	3		3	2	3	1	1	2	1	1	1	2	1		1
2023-08-24 13:30:54	Female	1	2	1	3	2	1	2	4	3	5	6	6	4	7	7	5	7	6	5	6	6	6	5	4	5	5	6		4	4	3	1	2	2	1	2	2	2	1		2
2023-08-24 13:52:39	Male	4	3	1	2	3	4	4	5	4	1	5	7	5	4	2	2	6	7	5	6	5	6	2	1	1	1	1		3	2	2	1	1	2	1	1	1	1	1		1
2023-08-24 14:31:33	Female	1	3	2	1	2	2	1	2	2	1	3	3	4	4	4	3	2	2	2	2	2	1	1	1	1	2	1		2	4	3	2	2	3	1	2	3	1	2		2
2023-08-24 14:39:10	Male	2	2	1	2	2	1	3	5	3	7	3	6	5	3	1	4	4	4	2	2	1	1	1	1	2	2	1		2	2	2	1	1	3	2	2	1	1	2		1
2023-08-24 15:08:27	Male	2	3	1	1	2	1	2	5	7	4	6	1	1	1	1	3	7	7	1	1	1	1	3	2	1	7	1		3	2	4	2	4	2	1	5	5	4	4		4
2023-08-24 15:09:24	Female	2	2	1	2	2	4	1	6	6	5	5	7	4	5	3	7	7	5	2	4	4	4	3	6	6	4	7		4	4	3	1	1	2	1	3	4	2	1		2
2023-08-24 15:47:50	Female	2	3	1	1	3	1	3	3	3	1	4	7	4	7	3	5	4	3	1	5	1	1	2	2	3	6	5		3	3	3	1	1	3	1	1	1	2	1		1
2023-08-24 15:53:56	Male	3	2	1	2	3	1	3	7	7	7	4	1	1	7	1	7	4	7	1	5	2	3	2	6	1	1	7		3	2	3	1	3	3	1	1	1	1	3		1
2023-08-24 16:01:47	Female	2	2	1	2	2	1	2	2	2	3	6	3	2	2	3	3	3	3	3	3	3	2	2	4	3	2	2		2	4	4	2	3	3	2	3	3	3	2		3
2023-08-24 16:02:07	Female	2	1	1	3	3	1	3	5	6	5	7	7	5	6	4	6	7	7	4	4	4	4	5	5	5	5	5		4	4	4	3	2	2	3	3	3	3	3		4
2023-08-24 16:14:56	Female	3	2	2	2	2	1	3	5	5	2	3	5	3	5	5	2	4	5	3	4	4	4	2	2	2	2	2		3	3	3	1	1	3	1	2	4	3	1		2
2023-08-24 16:43:37	Female	3	2	1	2	3	1	4	6	6	4	4	6	4	4	6	4	5	5	4	2	3	2	3	4	3	1	2		3	4	3	2	1	2	3	1	3	1	1		2
2023-08-24 18:25:56	Male	2	3	2	2	2	1	5	3	7	2	4	4	3	6	1	3	6	7	6	6	7	6	2	2	1	2	2		3	1	3	2	3	3	2	4	4	3	3		3
2023-08-24 18:55:17	Male	1	3	2	1	3	1	4	4	4	2	4	1	1	1	1			3	1	4	3	2	1	4	4	5	4		99	4	4	2	3	3	1	4	3	4	3		4
2023-08-24 19:42:13	Female	4	3	1	2	1	4	5	1	1	1	4	1	1	1	1	5	1	1	5	1	1	1	1	1	1	1	1		2	2	1	1	1	1	1	2	2	1	1		1
2023-08-24 22:22:32	Female	2	3	1	1	3	1	4	4	6	6	6	3	2	3	2	3	2	3	1	2	2	2	2	4	3	3	5		3	3	2	1	2	2	1	2	3	2	2		2
2023-08-24 23:46:57	Male	3	3	2	2	2	1	5	2	2	4	3	2	5	1	2	3	2	1	3	1	3	1	3	2	2	2	4		2	2	3	1	2	3	1	2	2	1	1		1
2023-08-25 01:57:47	Male	1	1	2	1	1	2	1	7	7	7	7	7	5	5	3	7	7	7	7	7	7	7	7	7	7	7	7		4	4	1	1	1	3	1	2	2	1	1		1
2023-08-25 14:24:11	Female	1	3	1	1	2	1	3	5	2	6	4	6	3	4	7	2	5	3	1	1	1	1	1	1	3	3	4		3	3	1	1	3	3	1	4	3	4	2		3
2023-08-25 14:58:18	Female	2	3	2	2	3	1	3	3	4	1	4	4	2	5	4	5	6	6	5	6	4	3	1	1	3	4	1		3	2	1	1	1	1	1	1	2	1	1		1
2023-08-25 18:29:58	Male	5	3	2	2	3	1	4	7	5	5	5	1	1	5	1	2	5	5	5	5	5	5	5	5	4	4	3		3	3	3	1	2	3	2	2	2	2	1		2
2023-08-25 21:03:12	Female	3	1	1	2	3	1	3	3	7	7	7	5	4	7	3	7	7	7	7	7	4	7	3	7	5	5	5		4	4	4	4	3	5	2	3	5	3	1		4
2023-08-25 23:53:20	Female	2	2	1	2	2	1	3	1	2	2	6	1	2	6	2	7	1	7	6	2	3	7	6	3	3	3	2		3	2	2	3	2	2	1	2	2	2	1		1
2023-08-26 10:34:33	Female	1	3	1	1	1	2	5	5	5	3	7	5	4	7	7	7	7	7	6	5	5	4	4	3	3	4	7		4	4	5	2	2	3	2		3	2	1		99
2023-08-27 09:34:48	Female	2	2	1	2	2	1	3	7	7	7	4	1	1	5	5	6	6	6	6	6	6	6	7	6	6	6	1		4	1	3	3	3	4	3	2	2	1	1		2
2023-08-27 09:41:29	Male	3	2	1	2	2	1	3	2	2	1	1	1	1	5	1	3	4	5	1	1	1	1	1	4	1	1	2		2	2	1	1	1	1	1		2	1	1		99
2023-08-27 10:11:13	Female	4	2	1	1	3	1	5	6	6	7	6	7	6	5	5	6	6	6	4	4	4	6	4	4	3	4	4		4	4	4	4	4	5	3	4	3	4	3		4
2023-08-27 15:49:55	Male	1	2	1	2	2	1	3	6	6	4	7	7	6	6	1	4	5	5	3	3	3	3	5	6	3	5	5		3	3	2	1	1	1	1	1	1	1	1		1
2023-08-27 19:29:44	Male	1	3	2	1	1	2	1	4	5	1	4	1	1	7	2	6	7	7	7	7	7	4	2		7	1	4		99	4	2	1	4	2	2	4	2	3	1		3
2023-08-27 19:41:49	Female	1	3	2	1	1	2	1	6	6	7	7	5	4	7	7	5	7	7	6	6	5	6	4	4	5	5	6		4	3	3	2	1	2	3	2	3	2	1		2
2023-08-27 20:23:35	Male	1	3	2	1	1	2	1	4	5	2	3	2	1	2	6	5	4	7	5	6	5	2	1	2	2	2	1		3	2	2	2	1	2	2	2	1	2	1		1
2023-08-27 20:24:23	Female	1	3	2	1	1	2	1	5	7	4	6	5	4	5	4	5	5	6	4	6	5	5	4	5	5	5	6		4	3	2	2	2	3	3	3	4				99
2023-08-27 20:25:47	Female	1	3	2	1	2	4	1	7	7	3	5	4	4	4	6	3	5	6	5	5	4	3	1	2	3	2	3		3	4	3	3	4	3	1	4	4	4	4		4
2023-08-27 20:26:39	Female	1	1	2	1	2	2	1	5	7	7	7	3	5	7	7	5	7	7	7	7	7	7	2	3	5	3	2		4	3	2	2	3	2	3	3	2	3	4		3
2023-08-27 20:43:18	Male	1	3	2	1	1	2	5	4	4	2	4	3	4	5	4	2	2	4	2	3	2	4	2	2	2	3	1		2	3	4	4	5	3	2	4	4	4	2		4
2023-08-27 20:47:05	Female	3	2	1	2	3	1	4	7	5	4	1	3	1	3	1	1	1	3	5	2	1	1	1	1	1	1	1		2	1	3	1	2	2	1	1	1	2	1		1
2023-08-27 20:50:42	Female	1	99	2	1	1	2	2	4	5	4	2	2	3		1	5	6	3	5	4	2	7	2	4	5	7	7		99	3	2	2	5	3	3	1	4	1	1		3
2023-08-27 20:55:23	Female	1	3	1	1	1	2	1	6	7	7	6	2	3	1	3	5	3	5	3	3	2	3	1	1	1	2	5		3	2	3	1	1	2	1	2	2	3	1		1
2023-08-27 20:55:34	Male	1	3	2	1	1	1	2	7	7	7	7	7	7	7	7	7	7	7	7	7	7	7	7	7	7	7	7		4	5	5	5	5	5	5	5	5	4	5		4
2023-08-27 21:00:59	Female	1	2	1	1	1	2	2	4	6	2	6	2	1	6	2	7	7	7	7	7	7	5	2	1	5	7	1		3	4	4	4	3	3	2	2	2	2	2		3
2023-08-27 21:02:11	Male	1	3	2	1	1	2	1	5	5	5	5	3	2	2	6	5	4	5	5	5	5	5	5	5	5	5	5		3	3	3	3	3	3	3	3	3	3	3		4
2023-08-27 21:03:53	Female	1	4	2	1	2	2	1	6	7	5	6	6	6	7	7	6	7	7	6	5	5	4	3	5	5	3	5		4	3	3	1	2	1	1	2	2	2	1		1
2023-08-27 21:04:12	Male	1	3	2	1	1	2	1	6	6	3	3	3	2	5	4	5	2	3	1	1	1	2	1	1	1	1	1		2	3	2	1	4	2	1	1	1	5	5		3
2023-08-27 21:04:57	Male	1	3	2	1	2	1	3	5	7	5	6	6	5	7	2	4	6	7	5	5	7	4	1	5	6	7	4		4	3	3	2	2	2	2	1	3	2	1		2
2023-08-27 21:06:49	Female	1	3	1	1	2	2	1	1	2	1	2	2	2	4	5	2	4	5	1	5	1	5	1	1	1	1	2		2	3	3	2	1	3	2	1	1	1	1		1
2023-08-27 21:06:59	Female	1	3	2	1	1	2	1	4	5	5	5	4	4	6	5	3	4	4	3	4	4	2	3	5	3	5	3		3	4	2	1	1	1	1	1	3	1	2		1
2023-08-27 21:07:21	Female	1	3	2	1	1	2	5	5	1	4	5	5	4	1	5	6	5	4	4	5	5	5	4	5	1	1	2		3	3	3	3	3	3	3	3	3	3	3		4
2023-08-27 21:08:21	Female	1	3	2	1	2	2	1	5	5	4	5	5	3	1	5	7	5	5	4	4	2	2	4	2	2	3	2		3	3	3	1	1	2	1	2	3	1	1		1
2023-08-27 21:09:16	Male	1	3	2	1	1	2	1	4	6	5	7	7	4	6	7	4	7	7	7	7	7	4	3	2	2	7	6		4	3	3	2	4	4	4	4	5	4	5		4
2023-08-27 21:11:24	Female	1	3	2	1	1	2	1	7	7	7	7	5	3	5	7	4	6	6	6	6	6	5	1	4	3	1	2		3	5	3	1	2	2	1	3	4	2	3		3
2023-08-27 21:17:02	Male	1	3	2	1	2	2	2	5	5	3	3	6	2	2	3	5	3	5	3	3	2	2	1	1	2	1	3		3	3	2	1	1	2	2	2	3	2	1		1
2023-08-27 21:17:53	Female	1	3	2	1	1	2	1	4	6	4	7	7	7	5	7	5	7	7	5	7	4	7	3	3	4	6	4		4	3	2	1	4	4	2	1	2	2	1		2
2023-08-27 21:26:15	Male	1	3	2	1	2	2	1	2	3	3	5	3	3	5	3	5	4	4	5	3	4	3	1	1	1	1	1		3	3	2	1	1	2	2	2	2	2	4		2
2023-08-27 21:33:23	Male	1	3	2	1	1	4	1	4	6	6	5	2	3	6	2	7	3	3	4	2	3	2	3	6	5	1	6		3	3	3	3	2	3	2	2	4	2	1		3
2023-08-27 21:33:27	Female	1	3	2	1	2	2	1	6	7	6	7	6	6	7	6	6	6	6	6	5	6	6	6	4	4	4	4		4	3	3	2	2	3	1	1	3	1	2		2
2023-08-27 21:35:41	Female	1	3	2	1	1	2	2	1	6	4	6	6	4	7	5	6	6	6	6	5	6	3	2	3	4	4	2		3	4	3	3	4	3	3	4	5	3	5		4
2023-08-27 21:36:06	Male	1	3	2	1	2	2	1	6	6	4	6	7	5	5	3	6	1	3	3	1	3	1	1	1	3	2	4		3	4	5	4	5	5	4	5	4	3	5		4
2023-08-27 21:43:51	Male	1	3	2	1	2	2	1	7	7	2	5	4	2	1	2	1	1	3	1	2	5	2	1	1	1	1	1		2	3	1	1	2	3	2	1	3	1	3		2
2023-08-27 22:12:22	Female	1	3	2	1	2	2	1	2	5	3	5	2	1	5	4	6	5	6	4	6	6	6	3	3	3	2	2		3	4	3	3	2	4	2	4	4	3	5		4
2023-08-27 22:38:41	Male	1	3	2	1	1	4	1	1	1	1	1	1	1	1	1	7	7	7	7	7	7	7	1	1	1	1	1		3	4	4	3	2	5	4	2	3	3	2		4
2023-08-27 22:52:47	Female	1	3	1	1	1	2	2	5	6	1	5	2	5	5	7	6	4	1	1	5	1	1	1	1	1	5	3		3	4	3	3	1	1	1	2	2	1	1		1
2023-08-27 22:58:52	Female	1	3	2	1	1	2	1	6	6	4	6	6	6	6	6	7	7	7	6	6	7	5	2	3	3	4	4		4	4	4	2	2	4	3	2	3	2	2		3
2023-08-27 22:59:18	Female	4	3	2	2	3	4	1	1	1	1	1	5	1	3	1	1	5	4	5	2	2	2	2	3	2	1	1		2	2	3	3	3	3	3	3	3	3	3		3
2023-08-28 03:37:28	Male	1	3	2	1	2	2	1	6	6	5	6	4	5	5	5	7	3	7	7	5	7	3	4	4	1	2	5		3	2	3	1	3	1	1	3	3	1	2		2
2023-08-28 04:09:12	Female	1	1	1	1	2	2	1	5	7	4	5	3	3	5	4	5	5	5	4	5	6	7	4	4	3	4	6		3	4	4	3	3	4	2	2	4	4	2		4
2023-08-28 07:40:36	Female	1	3	1	2	3	1	4	7	7	3	7	7	5	5	7	6	7	7	7	7	5	4	4	2	7	7	3		4	3	4	4	3	3	4	4	4	4	4		4
2023-08-28 11:30:53	Female	1	3	2	1	2	2	1	6	5	6	5	4	4	6	4	6	5	4	5	5	4	4	5	6	5	3	4		3	4	3	1	2	3	3	2	3	1	1		2
2023-08-28 13:19:19	Female	1	4	1	1	2	2	1	3	2	4	6	4	5	7	3	5	7	7	6	6	7	6	5	6	6	6	7		4	2	3	2	4	4	4	5	4	4	5		4
2023-08-28 15:58:32	Male	2	5	1	1	3	1	3	4	4	4		4	5	4	5	5	3	2	2	2	1	4	2	1	1	1	2		99	3	3	2	4	3	2	2	2	2	3		3
2023-08-29 13:58:42	Female	3	3	1	2	3	1	3	5	5	4	6	7	7	7	7	5	7	7	7	7	7	7	5	4	5	6	5		4	3	3	4	2	3	2	2	2	2	1		2
2023-08-29 21:14:32	Female	1	3	2	1	2	2	1	4	5	2	4	2	2	3	4	5	3	2	2	2	2	2	1	1	1	3	2		2	3	3	2	2	2	2	3	2	2	2		2
2023-08-29 23:37:32	Female	1	3	1	1	1	2	1	4	4	2	4	2	1	2	2	2	2	2	2	2	2	3	1	1	2	2	6		2	5	2	3	5	5	5	5	2	5	5		4
2023-08-30 03:58:09	Female	1	3	1	1	1	2	1	5	5	4	7	7	5	7	7	5	7	7	5	7	4	7	5	3	4	4	7		4	4	4	4	3	4	3	3	5	2	4		4
2023-08-30 09:06:21	Female	1	1	1	1	1	2	2	3	3	2	2	1	1	2	1	1	1	2	1	1	2	1	1	1	1	1	1		2	2	3	3	3	3	3	3	4	4	2		4
2023-08-30 09:09:32	Male	1	3	1	1	1	2	2	3	2	2	5	1	2	4	3	4	1	5	1	4	1	1	1	5	4	6	1		2	2	3	1	1	2	1	3	4	1	2		2
2023-08-30 09:09:34	Male	1	3	1	1	1	2	1	6	3	3	3	2	2	1	2	4	2	6	5	4	5	3	1	2	2	7	2		3	2	3		2	1	1	2	3	2	1		99
2023-08-30 10:32:51		99	99	99	99	99	99	5	4	5	4	5	6	3	7	7	7	7	7	6	6	7	7	4	6	5	4	6		4	4	5	4	5	5	3	4	5	3	4		4
2023-08-30 16:43:45	Male	1	3	1	1	2	2	2	7	7	4	6	6	6	6	6	6	6	6	6	6	6	6	6	6	6	6	6		4	2	2	2	2	2	2	2	2	2	2		2
2023-08-30 16:44:53	Male	1	3	1	1	2	2	1	7	7	5	7	6	7	4	7	7	7	5	6	6	3	7	5	3	4	6	7		4	3	3	1	3	2	3		3	1	1		99
2023-08-30 17:54:54	Female	1	3	2	1	1	2	1	5	5	2	5	1	1	6	5	7	1	5	4	2	2	2	1	1	1	1	5		3	2	2	1	1	3	2	1	1	1	1		1
2023-08-30 17:55:22	Male	1	3	2	1	1	2	1	4	4	4	4	4	4	4	4	4	4	4	4	4	4	4	4	4	4	4	4		3	3	3	3	3	3	3	3	3	3	3		4
2023-08-30 18:39:10	Male	1	3	2	1	2	2	1	4	2	1	4	1	1	7	1	2	1	1	1	1	1	1	3	2	1	5	1		2	3	4	1	4	3	1	3	3	3	4		3
2023-08-30 18:52:34	Female	1	1	2	1	2	2	1	6	5	4	6	4	4	3	5	5	5	6	6	6	4	5	4	4	3	3	5		3	3	4	3	3	4	3	3	3	2	2		4
2023-08-30 19:16:07	Female	1	3	1	1	1	2	2	4	2	1	5	1	1	3	7	2	7	7	4	6	2	7	1	1	1	4	1		3	2	2	1	1	2	1	1	2	1	1		1
2023-08-30 19:49:07	Female	1	3	2	1	1	2	1	5	5	4	4	7	7	7	7	6	6	7	7	7	6	7	1	3	4	3	3		4	2	3	2	1	2	2	1	3	1	1		1
2023-08-30 20:33:29	Female	1	3	2	1	2	2	1	2	2	1	5	2	1	3	2	1	1	1	1	1	1	1	1	1	1	2	1		2	2	2	1	1	2	1	1	1	2	1		1
2023-08-30 22:21:34	Male	1	3	2	1	1	2	1	5	5	1	3	2	2	6	6	6	3	6	2	4	2	3	1	1	3	1	1		3	1	2	1	1	2	1	1	3	1	1		1
2023-08-31 10:02:14	Male	1	3	2	1	2	2	5	2	6	4	4	1	2	3	6	4	6	7	1	2	1	5	2	3	2	4	2		3	3	4	1	3	1	1	2	2	1	1		1
2023-08-31 14:51:19	Female	1	3	2	1	1	2	1	4	4	4	4	4	4	4	4	4	4	4	4	4	4	4	4	4	4	4	4		3	3	3	3	3	3	3	3	3	3	3		4
2023-08-31 14:51:26	Male	1	3	2	1	2	2	2	7	7	7	7	7	7	7	7	7	7	7	7	7	7	7	7	7	7	7	7		4	1	3	3	1	1	1	3	1	1	1		1
2023-08-31 14:51:27	Male	1	3	2	1	2	2	1	5	7	7	5	7	7	7	7	6	6	6	4	5	5	7	6	6	5	4	6		4	1	1	1	1	1	1	1	1	1	1		1
2023-08-31 14:51:36	Female	1	1	2	1	99	2	1	4	4	4	4	4	4	4	4	4	4	4	4	4	4	4	4	4	4	4	4		3	3	3	3	3	3	3	3	3	3	3		4
2023-08-31 14:51:44	Female	1	1	2	1	2	2	1	7	7	3	7	6	5	7	7	6	7	7	7	7	7	7	7	7	7	7	7		4	3	4	3	2	2	3	2	3	2	1		3
2023-08-31 14:51:58	Female	1	3	2	1	2	2	1	5	5	5	5	5	5	5	5	5	5	5	5	5	5	5	5	5	5	5	5		4	3	3	3	3	3	3	3	3	3	3		4
2023-08-31 14:52:00	Male	1	3	2	1	1	2	1	6	4	1	1	6	7	7	6	3	4	3	7	7	6	5	5	4	5	6	6		3	3	3	4	2	3	2	2	1	1	1		2
2023-08-31 14:52:04	Male	1	4	2	1	1	2	1	6	6	6	7	3	7	3	5	5	4	4	4	4	4	4	4	4	4	4	4		3												99
2023-08-31 14:52:08	Female	1	3	2	1	2	2	1	5	6	2	5	7	4	4	4	2	5	5	6	5	6	5	3	4	4	3	5		3	2	2		3								99
2023-08-31 14:52:21	Female	1	3	1	1	2	2	1	7	7	1	4	7	4	7	7	7	7	7	7	7	7	7	7	7	7	7	7		4												99
2023-08-31 14:52:22	Female	1	3	1	1	1	2	1	1	1	4	3	3	7	7	7	7	7	4	7	7	7	7	7	7	7	7	7		4												99
2023-08-31 14:52:23	Female	1	3	1	1	1	2	1	6	4	3	7	4	4	5	7	7	5	4	5	5	3	3	4	4	3	6	5		3	4	2	2	2	2	2	2	2	2	2		2
2023-08-31 14:52:23	Male	1	2	2	1	1	2	1	3	3	4	2	4	1	3	2	2	5	6	4	5	3	5	5	5	5	3	4		3	4	2	1	2	2	5	4	3	2	1		3
2023-08-31 14:52:23	Female	1	3	2	1	2	2	5	3	5	1	6	2	4	5	4	3	4	6	3	4	3	4	4	3	2	2	2		3	3	3	4	3	3	2	2	3	3	4		4
2023-08-31 14:52:32	Male	1	3	2	1	2	2	1	7	7	7	7	7	7	7	7	2	2	4	4	4	4	4	1	4	4	4	1		3	2	2	1	1	2	1	1	1	1	1		1
2023-08-31 14:52:36	Female	1	99	2	1	2	2	5	6	7	2	4	1	1	3	1	1	5	5	4	4	1	5	4	4	1	1	1		3	4	2	3	2	2	1	2	2	3	3		2
2023-08-31 14:52:45	Female	1	3	1	1	1	4	1	6	4	5	4	2	2	4	5	7	6	4	5	5	5	5	5	6	4	5	5		3	2	4	3	2	2	2	2	2	2	2		2
2023-08-31 14:52:46	Male	1	3	2	1	2	2	2	4	5	6	7	5	4	5	5	5	5	4	5	5	5	5	3	5	5	5	3		99	3	3	3	3	3	3	3	3	3	3		4
2023-08-31 14:52:50	Male	1	3	2	1	1	2	1	3	4	1	3	1	5	2	4	3	1	5	1	3	5	1	1	1		1	1		99	2	2	1	1	1	1	1	3	1	1		1
2023-08-31 14:52:50	Male	1	3	2	1	1	2	5	5	6	3	3	4	1	5	1	2	7	7	5	7	1	6	4	4	3	3	6		3												99
2023-08-31 14:52:53	Male	1	3	2	1	1	2	1	4	4	3	6	2					4	4	4	4	4	5	4	4	4	4	4		99	3	1	1	1	1	1	1	2	2	2		1
2023-08-31 14:52:56	Female	1	3	2	1	1	2	5	7	6	4	4	4	5	4	5	5	4	4	6	7	7	7	7	7	7	7	7		4	2	4	4	1	2	2	5	5	5	5		4
2023-08-31 14:53:01	Male	1	3	2	1	2	2	3	5	4	2	6	1	2	5	4	5	6	7	4	6	5	6	4	4	4	4	4		3	4	3	4	4	3	3	4	3	3	3		4
2023-08-31 14:53:11	Male	1	3	1	1	2	2	1	7	7	7	7	2	1	4	1	1	1	4	1		4	3	1	1	2	1	1		99	3	3	2	3	3	2	2	4	4	3		3
2023-08-31 14:53:13	Female	1	3	1	1	1	2	2	7	7	2	7	7	4	7	7	7	7		7	7	7	7	7	7	7	7	7		99	3	3	2	2	5	5	2	3	1	2		3
2023-08-31 14:53:13	Female	1	3	1	1	1	2	1	3		4	7	7	3	6	7	4	7	7	7	7	7								99												99
2023-08-31 14:53:23	Female	1	3	1	1	2	2	1	7	7	7	7	5	6	5	4	5	6	5	6	6	6	7	7	7	7	6	5		4	3	2	2	4	4	3	2	2	4	3		3
2023-08-31 14:53:24	Male	1	3	2	1	2	2	3	5	7	5	7	6	5	7	7	5	6	6	6	5	5	5	7	6	5	4	5		4	2	4	3	2	4	4	3	3	2	2		3
2023-08-31 14:53:31	Female	1	3	2	1	1	2	1	2	4	1	2	3	4	6	6	5	6	6	4	5	4	5	1	1	1	1	3		3	2	4	3	1	3	4	2	3	1	2		3
2023-08-31 14:53:50	Male	1	1	2	1	1	2	1	5	5	6	5	4	3	5	4	4	6	6	6	6	4	5	4		5	6	4		99	4	3	2	2	2	3	2	2	2	2		2
2023-08-31 14:53:51	Female	1	3	1	1	1	2	1	7	6	6	4	3	7	7	7	7	7	5	5	6	4	6	6	7	7	7	7		4	4	4	3	3	4	4	4	3	5	3		4
2023-08-31 14:53:55	Male	1	3	1	1	1	2	2	5	5	5	5	5	5	5	5	5	5	5	5	5	5	5	5	5	5	5	5		4	3	5	2	2	2	2	2	2	2	2		2
2023-08-31 14:54:04	Male	1	1	1	1	1	2	5	4	4	4	4	4	5	4	4	4	4	4	4	4	4	4	4	5	4	4	4		3	3	3	3	3	3	3	3	3	3	3		4
2023-08-31 14:54:09	Female	1	3	2	1	1	2	1	2	6	2	2	3	5	5	4	3	3	4	5	4	5	4	4	4	2	3	3		3	4	2	1	2	4	5	2	3	2	2		3
2023-08-31 14:54:13	Female	1	1	2	1	1	2	1	6	5	3	5	7	7	7	6	7	7	7	6	7	5	7	6	5	7	4	6		4	3	4	2	1	3	1	2	2	1	1		2
2023-08-31 14:54:21	Female	1	3	2	1	2	2	1	5	5	4	5	4	3	3	5	6	4	4	5	4	5	5	4		5	5	5		99	4	3	3	3	3	2	4	3	4	3		4
2023-08-31 14:54:28	Female	1	3	2	1	1	2	1	3	5	5	6	4	5	7	7	2	4	4	5	3	4	5	1	4	4	4	7		3	5		4	5	2	3	1	4	2	4		99
2023-08-31 14:54:30	Male	1	1	1	1	1	2	1	2	3	1	3	4	2	2	5	5	4	3	3	2	3	1	1	2	3	3	2		2	3	5	4	4	2	2	3	4	3	4		4
2023-08-31 14:54:36	Female	1	3	2	1	1	2	1	7	7	5	7	7	6	6	7	5	6	6	4	6	3	5	4	4	6	4	7		4	3	4	2	2	2	1	1	4	2	1		2
2023-08-31 14:54:36	Female	1	3	1	1	2	2	2	7	7	7	7	7	7	7	7	7	7	7	7	7	7	7	7	7	7	7	7		4	5	5	5	5	5	5	5	5	5	5		4
2023-08-31 14:54:42	Female	1	3	2	1	1	2	1	6	6	5	6	7	4	2	7	7	7	7	6	7	5	7	4	3	2	1	3		4	2	4	1	2	3	3	1	2	1	1		2
2023-08-31 14:54:44	Female	1	3	2	1	1	2	1	5	5	4	5	5	5	3	7	5		5	5	5	5	5	4	2	2	5	4		99	5	5		4	3	2	2	5	5	4		99
2023-08-31 14:54:49	Male	1	5	2	1	1	2	1	3	4	2	7	4	5	5	4	6	5	6	6	6	4	1	1	2	2	3	2		3	2	2	1	2	2	1	3	1	2	1		1
2023-08-31 14:54:53	Female	1	3	1	1	1	2	1	2	6	1	6	6	5	6	4	6	6	6	6	6	6	6	1	1	1	1	1		3	4	4	3	4	5	4	3	3	3	4		4
2023-08-31 14:55:01	Male	1	5	2	1	1	2	1	3	2	2	4	3	2	5	5	2	2	5	1	7	4	4	3	5	2	6	2		3	2	2	1	1	5	4	1	1	1	1		1
2023-08-31 14:55:01	Female	1	3	1	1	1	2	1	5	3	4	6	2	4	5	2	5	2	5	2	3	6	4	1	2	2	7	2		3	4	5	4	5	5	3	4	4	2	2		4
2023-08-31 14:55:30	Female	1	3	2	1	1	2	1	5	6	7	6	7	7	7	7	5	5	6	5	6	4	4	4	5	6	6	3		4	4	3	4	3	2	2	5	5	4	3		4
2023-08-31 14:55:33	Male	1	3	2	1	1	2	1	5	6	2	5	1	1	4	1	5	3	5	4	5	4	5	4	4	3	5	2		3	2	3	1	2	2	2	3	3	1	1		2
2023-08-31 14:55:39	Female	1	3	2	1	2	2	1	5	3	2	4	4	6	4	7	3	2	4	1	2	3	2	1	1	2	3	2		3	2	4	3	4	2	1	4	2	3	3		3
2023-08-31 14:55:50	Male	1	3	2	1	2	2	1	5	4	5	5	6	3	4	5	6	5	6	6	5	5	4	4	5	5	6	4		3	2	3	1	3	3	2	1	4	1	2		2
2023-08-31 14:55:56	Female	1	3	2	1	2	2	1	5	5	5	3	2	3	3	5	4	6	6	7	5	5	4	2	4	5	5	6		3	3	4	4	3	3	4	4	4	2	4		4
2023-08-31 14:56:02	Male	1	4	2	1	1	2	1	4	4	4	4	7	4	6	5	4	7	7	1	7	5	5	4	5	5	4	4		3	5	5	4	3	5	3	5	5	3	2		4
2023-08-31 14:56:18	Female	1	3	2	1	1	2	1	4	6	1	6	7	3	5	6	2	7	7	5	7	5	2	6	1	4	4	5		3	3	2	1	1	3	1	1	4	4	4		2
2023-08-31 14:56:22	Female	1	3	2	1	1	2	5	6	6	4	7	3	3	7	7	6	6	4	3	3	3	4	3	2	2	3	2		3	2	3	2	2	3	2	3	3	2	1		2
2023-08-31 14:56:23	Male	1	3	1	1	1	2	2	4	5	3	6	6	3	7	7	7	5	7	6	7	6	6	5	5	6	3	2		4	3	4	2	3	3	3	4	5	2	1		4
2023-08-31 14:56:25	Female	1	3	1	1	2	2	1	3	6	2	4	3	2	1	3	4	5	5	3	5	3	5	1	2	4	5	2		3	3	4	4	2	3	3	2	2	2	1		3
2023-08-31 14:57:00	Female	1	3	2	1	1	2	1	2	4	2	3	3		5	4	5	5	5	7		6	7	4	6	5	3	6		99	4	4	3	1	3	2	4	4	2	1		3
2023-08-31 14:57:16	Male	1	3	1	1	1	2	1	4	1	1	3	1	1	1	5	2	4	3	1	1	3	1	2	2	3	5	5		2	5	2	1	5	2	3	5	3	1	5		4
2023-08-31 14:57:27	Female	1	3	2	1	1	2	1	6	4	3	5	5	2	3	5	2	4	5	5	3	5	4	3	2	2	4	5		3	3	4	4	1	4	4	4	4	2	2		4
2023-08-31 14:57:33	Female	1	3	1	1	1	2	2	6	4	1	5	5	4	3	3	5	3	3	2	2	2	3	3	1	3	1	3		3	3	4	3	3	4	3	3	4	3	4		4
2023-08-31 14:57:38	Male	1	1	1	1	1	2	2	3	3	2	4	5	2	4	3	4	6	7	5	6	4	3	1	1	1	5	2		3	4	4	2	3	3	2	4	3	4	4		4
2023-08-31 14:58:07	Female	1	1	1	1	2	2	1	6	7	1	5	1	3	1	7	1	6	7	7	7	7	7	1	1	5	6	4		3	2	1	1	1	3	3	1	4	1	1		1
2023-08-31 14:59:59	Female	1	3	2	1	1	2	1	1	3	1	1	2	3	5	1	1	1	1	1	1	1	1	1	1	1	1	1		2	1	2	2	2	3	2	1	4	1	1		1
2023-08-31 15:01:42	Female	1	2	2	1	1	2	1	2	3	1	3	3	2	7	1	4	6	7	4	5	6	6	2	1	1	2	1		3	4	4	4	3	3	5	4	4	3	2		4
2023-08-31 15:02:57	Male	1	3	1	1	1	2	1	4	3	1	3	5	2	1	5	2	2	5	2	5	4	4	1	1	1	1	1		2	1	4	1	1	1	1	1	2	1	1		1
2023-08-31 15:06:09	Female	1	3	2	1	1	2	1	4	6	5	6	7	5	6	4	6	6	6	4	4	5	3	4	4	4	6	5		4	5	3	1	2	1	1	2	3	1	1		2
2023-08-31 15:11:03	Male	1	3	1	1	2	4	1	6	3	1	1	1	1	1	2	2	1	5	1	1	1	1	1	1	1	3	1		2	4	3	2	1	4	4	2	2	2	1		3
2023-08-31 15:11:34	Male	1	1	2	1	2	2	2	3	2	4	6	7	3	5	1	7	3	5	2	5	3	3	4	2	6	2	4		3	3	4	1		4	2	4	2	4	4		99
2023-08-31 15:16:40	Female	1	3	2	1	1	2	1	5	4	6	4	5	3	2	7	5	4	7	5	7	5	6	3	1	2	2	3		3	5	5	5	4	5	3	4	5	5	5		4
2023-08-31 15:17:14	Female	1	4	2	1	1	2	1	6	5	5	6	6	5	6	5	5	5	3	4	3	3	5	2	4	6	4	5		3	5	5	4	3	5	4	3	5	4	3		4
2023-08-31 15:18:09	Female	1	3	2	1	1	2	1	4	7	3	6	5	3	5	4	5	4	6	6	7	7	5	3	5	5	5	3		3	3	2	2	2	3	4	2	2	2	1		2
2023-08-31 15:20:16	Female	1	3	2	1	1	2	1	6	5	3	5	6	3	5	5	6	3	7	5	7	6	7	3	4	5	2	5		3	3	2	1	1	3	1	1	3	1	1		1
2023-08-31 15:24:35	Female	1	3	2	1	1	2	1	7	7	6	5	7	7	7	7	7	5	7	7	5	6	6	3	5	5	5	6		4	3	5	5	4	4	3	3	5	3	3		4
2023-08-31 15:26:29	Male	1	3	2	1	2	2	1	2	4	1	4	2	1	3	2	1	2	3	2	2	4	2	1	1	2	2	1		2	3	2	1	1	2	1	1	2	1	2		1
2023-08-31 15:28:30	Female	1	1	2	1	99	4	5	4	4	4	4	4	4	4	4	4	4	4	4	4	4	4	4	4	4	4	4		3	3	3	3	3	3	3	3	3	3	3		4
2023-08-31 15:32:14	Female	1	1	2	1	1	2	1	6	7	7	7	4	3	4	5	7	7	7	7	7	7	7	6	6	6	6	7		4	3	3	2	2	2	2	2	2	2	3		2
2023-08-31 15:35:41	Female	1	3	1	1	2	1	2	3	4	1	2	1	3	3	3	3	2	2	2	2	2	4	2	2	2	2	5		2	3	4	1	4	2	2	2	3	4	2		3
2023-08-31 15:37:03	Female	1	3	1	1	1	2	1	7	7	7	7	7	7	7	5	7	6	5	5	7	4	7	7	7	7	5	7		4	5	5	5	5	5	5	5	5	5	5		4
2023-08-31 15:40:54	Female	1	3	2	1	1	2	1	5	6	4	4	5	3	3	3	2	2	2	2	2	2	2	1	1	1	1	2		2	3	3	2	1	4	4	1	2	2	2		2
2023-08-31 15:43:24	Female	1	1	1	1	1	2	1	4	3	1	5	2	4	5	7	2	7	7	7	7	2	7	4	3	4	2	7		3	3	3	2	1	2	3	1	2	3	1		2
2023-08-31 16:10:18	Female	1	3	2	1	2	2	1	5	7	1	5	6	3	7	5	5	3	3	2	5	1	1	1	2	3	3	3		3	3	4	4	3	2	2	3	4	3	2		4
2023-08-31 16:12:21	Female	1	3	1	1	1	2	1	7	7	7	7	7	7	7	7	7	7	7	7	7	7	7	7	7	7	3	7		4	3	3	3	3	3	3	2	3	2	2		3
2023-08-31 16:12:24	Female	1	4	2	1	1	2	1	1	3	2	4	1	1	1	1	4	3	7	4	5	6	5	1	1	5	6	1		3	3	2	1	2	3	3	4	4	3	3		3
2023-08-31 16:32:00	Female	1	3	2	1	1	2	1	7	6	5	6	3	4	3	6	7	7	6	6	6	6	7	5	5	6	6	1		4	3	4	2	3	5	5	3	2	3	3		4
2023-08-31 16:36:15	Female	1	3	2	1	2	2	1	4	5	3	7	6	6	7	5	7	4	4	4	4	4	4	5	4	3	4	7		3	4	3	2	3	4	3	2	3	2	2		3
2023-08-31 16:42:53	Male	1	3	2	1	1	2	1	7	5	5	4	2	2	6	7	6	6	6	6	4	4	4	4	4	4	4	4		3	5	3	2	2	3	3	5	5	5	5		4
2023-08-31 16:50:18	Female	1	3	2	1	1	2	1	4	5	2	3	5	3	2	6	6	5	5	5	5	5	5	2	2	2	3	3		3	3	2	1	2	2	2	3	3	3	1		2
2023-08-31 17:58:21	Female	1	3	2	1	2	2	1	3	5	2	4	1	5	6	7	4	3	5	4	5	6	1	1	6	6	4	2		3	3	2	1	3	2	2	3	4	3	5		3
2023-08-31 21:49:59	Female	1	3	2	1	1	2	1	4	6	2	7	7	4	5	3	7	6	6	6	6	6	5	6	6	6	6	6		4	3	2	3	3	2	3	3	3	2	4		3
2023-09-01 07:21:09	Female	1	3	2	1	1	2	1	1	4	1	6	1	1	1	1	1	1	6	1	1	1	1	1	1	1	1	1		2	1	1	1	1	1	1	1	1	1	1		1
2023-09-01 10:17:27	Female	1	99	2	1	1	2	1	1	1	1	1	3	1	1	1	3	5	6	2	2	4	5	1	2	1	3	1		2	3	2	3	3	2	1	3	3	2	3		3
2023-09-01 14:02:21	Female	1	99	2	1	2	2	5	7	7	5	7	7	7	7	7	7	7	7	7	7	7	7	5	7	7	7	3		4	2	2	1	1	1	1	1	1	1	1		1
2023-09-01 20:31:51	Male	1	1	2	1	1	2	1	3	2	3	3	2	2	3	1	2	2	2	2	2	2	2	2	2	2	2	2		2	2	4	3	2	2	3	3	4	3	2		3
2023-09-01 23:12:17	Male	1	3	1	1	1	2	1	5	5	4	5	3	2	4	5	4	3	4	3	3	3	1	4	2	1	1	4		3	3	4	2	1	3	1	2	4	1	2		2
2023-09-02 15:15:02	Female	1	1	2	1	1	2	1	5	5	4	6	5	6	3	6	3	5	5	5	5	6	5	1	1	4	3	2		3	3	4	1	4	4	3	3	5	1	3		4
2023-09-02 15:25:40	Female	1	3	2	1	1	1	2	5	6	3	6	2	2	5	6	5	5	5	6	6	7	6	5	6	6	7	7		4	4	5	4	2	3	3	2	2	1	2		3
2023-09-02 17:11:49	Female	5	3	1	2	2	4	3	7	7	7	7	7	7	7	7	6	7	7	7	7	7	7	7	7	7	7	7		4	5	5	4	3	5	5	5	5	5	2		4
2023-09-02 21:54:07	Female	1	1	1	1	1	2	1	5	7	1	7	6	7	7	7	6	6	6			4	7	2	3	3	1	5		99	5	4	4	3	5	3	3	4	2	3		4
2023-09-03 07:24:56	Female	1	3	2	1	2	2	1	5	7	6	6	3	2	3	7	4	6	6	5	6	4	5	5	5	5	5	5		4	3	4	3	3	3	3	3	3	3	1		3
2023-09-04 14:38:19	Female	1	3	1	1	2	1	5	7	7	7	7	7	7	7	7	7	7	7	7	7	7	7	7	7	7	7	7		4	5	4	5	1	5	5	1	5	5	1		4
2023-09-04 20:19:33	Male	2	3	1	1	2	1	3	7	7	5	7	5	5	7	4	7	5	7	3	4	1	4	4	7	7	4	7		4	4	4	3	4	4	1	3	4	2	4		4
2023-09-04 20:21:57	Female	1	2	1	1	2	4	1	4	4	1	7	1	4	7	1	2	4	4	3	4	5	4	4	4	4	4	3		3	2	1	1	3	2	1	3	2	3	1		1
2023-09-04 20:24:48	Female	1	3	1	1	2	4	1	5	5	2	4	2	6	3	1	3	2	1	2	2	2	2	3	4	3	3	3		2												99
2023-09-04 20:26:43	Female	1	3	1	1	2	1	3	7	7	1	4	4	2	4	7	3	4	7	2	3	1	4	1	1	1	1	1		3	2	3	1	2	3	1	2	4	2	3		2
2023-09-04 20:28:03	Male	4	2	1	2	2	1	3	6	6	5	6	6	2	3	5	4	5	5	6	6	6	6	4	5	5	3	4		3	3	2	1	1	2	2	1	2	1	1		1
2023-09-04 20:29:56	Female	2	2	1	1	2	4	5	7	7	6	5	3	5	7	6	4	1	2	4	4	1	1	3	5	2	3	4		3	2	4	4	5	5	3	5	5	5	5		4
2023-09-04 20:30:26	Male	1	2	1	1	2	2	1	7	7	5	7	7	7	7	7	6	5	5	7	7	7	7	7	7		6	6		99	5	5	1	2	5	3	4	5	3	1		4
2023-09-04 20:32:59	Female	1	2	1	1	1	4	5	1	1	3	1	3	1	4	4	3	5	2	3	2	1	3	2	1	6	5	5		2	3	1	1	1	3	5	1	2	3	3		2
2023-09-04 20:43:21	Female	3	2	1	1	2	1	3	7	7	4	7	7	4	7	7	7	7	7	3		2	7	2	7	5	7	7		99	4	4	4	3	3	3	3	5	3	5		4
2023-09-04 20:46:25	Female	1	3	1	1	2	2	2	1	1	1	4	1	4	5	2	7	4	1	1	1	3	4	3	1	3	2	4		2	3	3	1	5	4	3	5	5	3	1		4
2023-09-04 20:48:37	Female	1	2	2	1	2	2	1	2	3	1	2	1	1	4	1	1	3	2	1	1	2	2	1	1	1	1	1		2	2	1	1	1	2	1	2	2	1	1		1
2023-09-04 20:50:37	Male	2	5	1	1	2	4	2	6	6	2	7	1	1	6	2	1	1	2	2	2	2	2	2	2	2	4	3		2	2	3	2	3	2	3	3	2	3	3		3
2023-09-04 20:55:54	Male	4	2	1	3	1	3	5	6	6	5	7	7	7	7	6	6	7	7	7	7	5	6	6	7	6	4	5		4	3	3	2	4	4	3	3	3	2	4		4
2023-09-04 20:57:01	Female	2	2	1	1	2	4	1	3	2	1	1	1	2	1	4	1	1	1	1	1	1	1	1	1	1	1	3		2	3	2	1	2	2	1	2	2	1	2		1
2023-09-04 21:16:50	Male	2	3	1	1	2	4	1	7	7	7	7	4	4	7	4	6	4	6	4	5	2	5	7	7	7	5	5		4	4	4	2	3	4	3	4	4	3	3		4
2023-09-04 21:21:02	Female	2	3	1	1	2	4	2	1	2	1	5	7	5	4	2	1	6	6	3	3	1	3	3	1	3	1	1		2	4	4	3	5	2	2	1	4	1	5		4
2023-09-04 21:24:57	Female	2	2	1	1	2	1	3	6	7	6	5	3	2	5	4	2	6	6	3	5	2	5	3	3	2	1	5		3	2	2	1	2	2	1	1	3	2	1		1
2023-09-04 21:46:54	Male	2	2	1	2	2	1	3	7	5	1	6	6	3	6	2	5	5	6	5	6	3	4	4	5	4	5	2		3	3	2	1	2	2	1	1	1	1	1		1
2023-09-04 22:11:34	Male	2	3	1	2	2	1	4	7	7	5	7	7	7	7	6	7	7	7	7	7	7	7	6	7	7	7	7		4	3	4	3	5	5	5	5	5	5	5		4
2023-09-04 22:18:29	Female	2	2	1	2	2	4	1	2	2	1	4	3	3	7	1	4	1	1	3	1	1	1	1	1	1	1	1		2	4	4	2	1	3	1	1	3	1	1		2
2023-09-04 22:56:52	Female	3	2	1	2	2	4	2	4	4	2	4	6	4	7	2	6	7	7	5	7	4	5	3	3	4	2	3		3	2	3	1	2	3	1	1	1	1	1		1
2023-09-04 23:10:41	Female	2	3	1	2	3	4	1	3	3	1	4	1	1	1	1	5	5	7	1	4	1	1	1	1	1	1	1		2	1	3	2	1	1	1	1	1	1	1		1
2023-09-04 23:12:33	Female	1	1	1	1	2	2	2	3	4	1	3	3	1	4	1	1	3	4	1	3	1	1	1	1	1	1	1		2	4	3	1	2	2	2	2	1	1	2		2
2023-09-05 00:00:37	Male	1	3	2	1	2	2	1	5	5	3	3	4	3	4	4	2	6	6	5	5	4	3	3	4	3	3	3		3	2	2	1	1	1	1	1	2	1	1		1
2023-09-05 00:09:17	Male	2	1	1	2	2	1	3	5	2	1	3	4	1	3	1	1	2	2	1	1	1	2	2	4	3	1	4		2	2	2	1	1	1	1	1	2	1	1		1
2023-09-05 04:48:20	Female	2	3	1	2	3	4	1	7	6	5	5	4	3	7	5	5	6	5	6	6	6	5	6	7	6	6	6		4	4	4	3	2	3	3	2	3	2	2		3
2023-09-05 07:00:45	Female	1	3	2	1	1	4	1	5	5	2	5	3	5	5	5	6	5	6	3	5	2	5	3	5	4	3	3		3	3	3	1	1	3	1	1	3	1	1		1
2023-09-05 14:09:02	Male	1	3	1	2	2	1	3	4	3	2	4	3	2	3	2	5	2	2	2	2	2	2	4	4	4	6	1		2	2	2	1	1	2	1	1	1	2	1		1
2023-09-05 14:22:53	Female	3	1	1	1	1	4	1	3	2	1	1	1	1	2	2	1	5	5	2	5	4	4	1	2	1	1	1		2	3	2	1	1	2	1	1	1	2	1		1
2023-09-05 14:33:26	Female	2	3	1	1	3	99	3	5	4	5	4	2	6	7	6	4	4	5	4	4	5	6	3	3	2	2	1		3	3	3	3	2	3	2	3	3	2	3		3
2023-09-05 14:41:54	Male	2	3	1	1	3	1	3	5	6	1	4	5	1	6	1	4	4	4	3	3	1	4	2	3	1	1	1		3	5	4	1	3	3	1	3	4	2	2		3
2023-09-05 18:13:29	Female	1	3	1	1	3	1	3	3	4	1	1	3	1	4	6	1	3	1	1	1	1	1	3	3	3	1	7		2	4	3	2	2	2	1	1	4	5	1		3
2023-09-07 08:15:08	Female	1	3	2	1	1	2	1	5	5	3		3	5	5	6	5	6	6	4	5	4	5	3	3	3	3	4		99	3	3	3	3	4	2	3	4	1	3		3
2023-09-07 08:17:57	Female	1	3	2	1	2	2	1	5	5	3	5	4	4	7	5	6	5	5	5	5	5	4	3	3	3	3	3		3	3	2	1	2	2	2	3	3	2	2		2
2023-09-07 12:01:02	Female	2	1	1	2	3	4	1	7	7	4	7	6	2	6	6	2	6	7	4	6	2	6	4	2	5	4	6		3	4	4	1	1	4	1	1	4	2	1		2
2023-09-07 19:45:34	Female	1	3	1	1	2	2	2	1	1	4	5	5	6	6	6	4	6	6	4	6	4	6	4	5	5	4	3		3	3	4	2	1	4	2	3	4	3	2		3
2023-09-08 22:22:22	Male	2	3	1	2	3	1	4	6	5	6	6	6	5	7	5	7	7	7	6	7	6	7	6	5	4	6	3		4	2	3	1	2	2	1	1	2	1	1		1
2023-09-09 09:38:21	Female	1	3	2	1	1	2	5	2	3	1	4	2	1	2	6	5	2	6	5	2	3	3	1	2	4	6	2		3	4	2	1	3	2	2	1	3	2	1		2
2023-09-09 20:17:47	Female	1	3	2	1	1	2	1	1	3	1	7	2	3	5	3	4	1	4	1	3	1	1	2	1	1	1	2		2	3	3	3	3	4	3	2	4	1	3		3
2023-09-11 19:20:07	Female	1	3	2	1	1	2	1	5	7	4	5	3	2	7	1	4	2	5	4	4	4	2	1	3	1	1	1		3	2	2	1	2	2	1	1	3	1	3		1
2023-09-11 19:30:05	Female	1	3	2	1	1	2	1	5	6	4	7	3	4	5	3	5	3	3	3	2	2	2	1	5	3	6	4		3	4	4	2	4	4	2	4	4	3	4		4
2023-09-11 20:10:05	Female	1	3	2	1	1	2	1	7	7	2	5	5	1	5	1	7	4	3	3	5	2	5	2	1	1	1	3		3	4	4	4	3	4	5	3	5	3	2		4
2023-09-12 12:55:25	Female	1	3	2	1	2	2	1	5	5	1	4	3	1	2	2	6	2	5	1	4	3	5	1	1	3	1	1		2	4	2	1	2	1	1	2	1	1	1		1
2023-09-13 12:01:43	Female	1	3	1	1	3	1	3	2	2	4	4	5	3	2	4	5	2	2	1	1	1	3	1	5	2	2	1		2	2	3	1	1	2	2	1	1	1	1		1
2023-09-13 21:44:55	Male	1	1	1	1	2	1	3	4	4	2	5	5	3	2	2	6	1	1	1	1	1	1	3	3	1	1	1		2	3	4	3	3	3	2	2	3	3	2		3
2023-09-14 17:10:02	Male	1	1	1	1	2	4	1	5	7	3	6	7	4	4	7	6	4	4	3	3	5	5	1	1	1	1	7		3	3	4	2	3	3	1	2	2	2	3		3
2023-09-14 17:18:06	Male	1	1	1	2	2	1	3	4	4	3	5	3	5	4	3	6	6	6	4	6	5	2	2	3	4	5	4		3	2	2	2	1	2	2	2	2	1	1		1
2023-09-14 17:39:20	Male	1	1	1	2	2	1	3	5	4	2	4	2	2	2	1	3	2	2	2	2	2	2	2	2	2	2	1		2	2	2	1	1	2	1	1	2	1	1		1
2023-09-14 18:13:17	Male	1	1	1	1	2	4	2	5	5	2	2	1	1	2	1	3	1	3	2	1	1	1	1	1	1	1	3		2	3	3	2	3	3	3	2	4	1	2		3
2023-09-14 18:39:14	Male	1	1	1	1	2	1	1	6	7	1	6	7	3	5	6	7	3	3	4	2	2	2	2	6	7	4	5		3	2	1	1	1	1	1	1	1	1	1		1
2023-09-14 19:25:46	Female	1	1	1	1	1	2	2	4	5	1	1	3	4	4	1	1	1	1	1	1	1	1	1	1	2	3	4		2	1	2	1	1	1	1	1	2	1	1		1
2023-09-14 21:49:18	Female	3	1	1	2	1	4	5	7	7	2	4	1	1	2	1	1	1	1	1	1	1	1	1	1	1	1	1		2	1	1	1	1	1	1	1	1	1	1		1
2023-09-14 21:50:46	Male	1	1	1	1	2	1	5	1	1	1	3	4	2	3	1	1	2	1	1	1	1	1	1	1	2	3	1		2	4	2	1	1	2	1	1	1	1	1		1
2023-09-14 21:50:58	Female	1	1	1	2	2	1	3	4	4	2	4	3	3	4	5	4	5	6	5	5	4	5	4	4	4	5	4		3	3	3	4	4	3	3	3	3	3	2		4
2023-09-14 21:59:50	Female	3	1	1	2	2	4	5	4	4	1	1	1	1	1	1	1	1	1	1	1	1	1	1	1	1	1	1		2	2	1	1	1	1	1	1	1	1	1		1
2023-09-14 22:00:05	Female	2	1	1	1	3	1	5	3	2	1	1	1	1	1	3	1	1	1	1	1	1	1	1	2			1		99	3	2	1	1	2	1	1	1	2	1		1
2023-09-14 22:12:54	Female	2	1	1	2	2	4	1	6	7	2	5	7	5	6	2	3	4	4	1	2	4	4	4	5	4	4	4		3	2	1	1	1	1	1	1	1	1	1		1
2023-09-14 23:17:23	Female	2	1	1	2	2	4	1	3	5	1	4	1	2	4	4	4	4	4	3	3	3	3	3	3	3	3	3		3	3	3	3	2	2	1	2	4	2	3		3
2023-09-14 23:21:27	Female	3	1	1	2	2	1	2	4		7	7	4	3	4	4	4	4	3	4	4	4	4	4	4	4	4	4		99	2	3	2	1	2	2	1	1	1	1		1
2023-09-14 23:29:43	Female	3	1	1	2	2	4	5	1	1	1	1	1	1	1	1	1	1	1	1	1	1	1	1	1	1	1	1		1	3	2	1	1	2	1	1	2	1	1		1
2023-09-14 23:47:00	Female	2	1	1	2	2	4	1	4	4	3	4	1	3	1	1	1	2	2	1	2	1	4	1	3	1	1	1		2	3	3	1	2	1	1	1	2	3	1		1
2023-09-14 23:59:31	Female	3	1	1	2	2	4	1	4	4	4	5	2	3	4	4	3	4	3	3	3	2	2	1	3	1	1	1		2	2	2	1	1	3	2	1	2	1	1		1
2023-09-15 00:03:51	Female	2	1	1	2	2	4	3	4	3	1	1	6	1	1	2	3	3	3	3	3	1	2	1	2	2	2	2		2	2	1	1	1	2	1	1	2	1	1		1
2023-09-15 01:06:35	Male	1	1	1	2	2	1	5	5	6	5	6	3	2	1	1	1	1	1	1	1	1	1	1	1	1	1	1		2	3	2	2	2	2	2	2	2	2	2		2
2023-09-15 07:18:59	Male	1	1	1	2	3	1	3	3	2	2	4	1	1	2	2	2	2	6	1	4	3	4	1	1	1	1	1		2	2	3	1	1	2	1	1	3	3	2		1
2023-09-15 10:10:12	Male	1	1	1	1	2	2	1	4	5	6	6	7	5	7	3	3	4	5	6	5	7	4	4	4	4	5	3		3	4	2	4	3	4	4	4	4	4	5		4
2023-09-15 13:26:15	Female	3	3	1	2	3	1	4	6	6	1	5	5	1	6	4	2	4	3	2	4	1	1	1	1	1	1	1		2	4	2	1	1	2	2	1	1	1	1		1
2023-09-15 13:31:17	Male	1	4	1	1	2	2	1	3	4	1	4	5	1	6	3	5	4	5	6	6	4	1	1	4	5	1	1		3	2	2	1	1	2	1	1	2	1	2		1
2023-09-15 13:36:47	Male	1	3	1	1	1	2	2	4	5	3	5	2	5	6	5	6	4	5	6	5	5	3	2	4	3	4	3		3	4	3	1	2	3	2	2	3	3	2		3
2023-09-16 02:26:59	Female	2	1	1	2	2	4	1	6	6	4	7	2	3	7	6	6	4	4	4	4	4	4	4	4	4	4	4		3	3	3	2	2	2	2	1	3	3	3		2
2023-09-16 16:57:50	Female	2	3	1	1	3	1	2	7	7	1	6	5	4	6	1	7	1	7	7	1	1	2	7	7	7	7	7		3	3	2	1	3	2	1	2	2	1	3		2
2023-09-17 09:24:09	Female	4	3	1	2	2	1	3	4	4	4	4	6	3	4	3	2	2	2	2	4	3	3	4	4	4	3	3		3	2	2	2	1	2	1	1	1	2	1		1
2023-09-17 09:54:21	Female	2	3	1	3	2	1	3	5	4	1	1	5	2	4	1	1	4	4	1	1	1	1	1	1	1	1	3		2	3	3	1	4	4	1	3	2	3	1		3
2023-09-17 09:54:38	Female	2	3	1	3	2	1	3	4	5	2	6	3	3	7	1	5	1	7	1	1	1	2	1	1	2	2	4		2	2	1	1	1	1	1	1	2	1	1		1
2023-09-17 09:58:58	Female	4	3	1	2	1	4	5	4	2	2	1	3	4	2	3	2	2	2	1	2	4	4	2	2	4	2	2		2	4	3	1	3	2	2	2	2	2	1		2
2023-09-17 10:08:37	Female	1	3	1	2	2	1	3	5	4	3	6	6	3	7	4	6	4	3	3	3	5	3	3	4	3	3	4		3	3	4	3	3	3	1	4	4	3	1		3
2023-09-17 10:42:19	Female	1	1	1	2	3	2	3	7	5	4	7	7	6	6	5	6	5	5	6	5	5	5	6	6	5	5	7		4	3	3	1	1	3	1	1	1	2	1		1
2023-09-17 10:45:42	Male	2	3	1	2	2	1	2	4	4	4	4	4	4	4	4	4	3	4	5	4	4	4	4	4	4	5	4		3	3	3	3	3	3	3	3	3	3	3		4
2023-09-17 10:50:39	Female	2	3	1	2	2	1	3	3	4	1	3	4	1	7	1	1	1	1	2	1	1	1	1	2	1	1	2		2	3	3	1	2	2	3	1	2	2	2		2
2023-09-17 10:51:19	Male	2	3	1	2	2	1	3	7	7	5	7	7	7	5	4	5	7	7	6	7	1	6	1	3	2	4	3		4	2	3	1	1	1	1	1	2	2	1		1
2023-09-17 12:18:00	Female	3	3	1	2	2	1	4	7	5	1	2	4	2	6	4	7	2	6	4	4	2	4	6	5	4	5	4		3	3	3	1	2	3	2	1	4	1	1		2
2023-09-17 14:41:46	Female	2	3	1	1	2	1	3	4	3	1	1	4	2	2	4	4	2	4	3	3	1	2	1	2	2	3	4		2	3	2	1	2	2	1	2	2	2	2		1
2023-09-17 15:15:38	Female	2	1	99	2	2	1	3	1	1	2	1	3	1	3	3	3	2	1	2	1	4	5	3	3	3	3	4		2	2	2	2	1	2		1	2	2	1		99
2023-09-17 16:34:44	Female	2	3	1	1	2	1	3	5	5	2	2	2	2	5	4	2	2	3	2	2	2	4	3	3	6	6	2		3	3	4	1	3	3	2	2	3	1	1		2
2023-09-17 20:31:09	Male	1	3	1	99	2	2	2	7	7	7	7	6	6	7	5	7	7	7	7	7	7	7	7	7	7	7	7		4	5	5	4	4	5	4	5	4	4	4		4
2023-09-17 20:31:22	Male	1	3	1	99	2	2	2	7	7	7	7	6	6	7	5	7	7	7	7	7	7	7	7	7	7	7	7		4	5	5	4	4	5	4	5	4	4	4		4
2023-09-20 11:23:26	Female	1	3	1	1	1	2	1	7	6	7	7	7	7	7	7	7	7	6	5	7	7	7	7	7	7	7	7		4	3	3	4	4	4	4	3	4	3	4		4
2023-09-20 11:58:51	Female	3	3	2	2	2	4	1	4	5	7	7	5	5	2	7	1	4	6	6	4	3	5	7	7	5	6	5		4	2	3	2	1	2	1	1	2	2	1		1
2023-09-20 12:48:04	Female	3	1	1	2	1	4	99	6	6	2	6	1	1	3	4	6	3	2	2	1	1	2	2	2	3	3			99	3	2	1	1	2	1	1	2	1	1		1
2023-09-20 12:54:04	Female	3	1	1	2	2	3	2	5	5	2	5	2	2	7	5	5	6	5	3	6	4	4	5	3	3	2	3		3	3	3	2	1	3	3	3	3	2	2		3
2023-09-20 12:54:38	Female	4	1	1	2	2	3	3	4	6	2	4	5	2	6	3	6	6	7	6	7	6	6	7	6	6	5	6		4	4	4	5	4	4	4	4	4	4	3		4
2023-09-20 13:02:34	Female	4	1	1	2	1	4	1	7	5	1	4	1	4	7	7	6	5	7	1	4	2	1	1	4	2	6	1		3	2	1	1	2	2	1	2	2	2	1		1
2023-09-20 13:04:08	Female	4	1	1	2	2	3	3	4	4	4	4	4	1	2	5	3	3	3	2	2	2	2	2	2	2	2	2		2	2	1	1	1	2	1	1	2	2	1		1
2023-09-20 13:04:11	Female	3	1	1	2	1	4	1	5	6	1	3	1	2	1	6	1	1	1	1	1	1	1	1	2	1	1	1		2	3	2	2	1	3	1	1	2	2	1		1
2023-09-20 13:06:33	Female	4	1	1	2	3	1	3	4	4	4	5	5	5	4	5	4	4	4	4	5	4	4	4	4	4	4	5		3	3	3	2	3	3	3	3	3	3	1		3
2023-09-20 13:06:36	Female	3	1	1	2	2	1	3	4	5	3	3	4	4	4	5	2	3	3	5	4	4	4	3	2	2	2	2		3	2	2	1	1	2	2	1	2	1	1		1
2023-09-20 13:07:18	Female	4	1	1	2	2	3	3	1	2	3	3	4	5	5	3	2	5	5	4	5	5	4	4	3	4	5	3		3	4	3	2	2	2	2	1	1	2	1		2
2023-09-20 13:08:58	Female	2	1	1	2	1	4	1	7	7	5	7	7	7	7	7	1	1	7	5	3	2	2	4	7	7	5	7		4	5	3	4	5	5	5	5	5	5	5		4
2023-09-20 13:12:50	Female	3	1	1	2	2	4	1	5	5	2	7	6	5	7	2	7	5	5	4	5	5	5	5	5	5	5	7		4	3	3	1	1	2	1	1	1	1	1		1
2023-09-20 13:12:55	Female	4	1	1	2	2	3	2	5	1	1	1	1	1	1	7	1	1	1	1	1	1	1	1	1	1	1	1		2	3	2	1	1	3	1	1	3	3	1		1
2023-09-20 13:13:11	Female	1	1	1	1	3	2	5	5	6	6	6	7	5	7	6	7	7	7	5	5	7	5	7	3	3	6	7		4	4	5	4	5	5	3	5	5	5	4		4
2023-09-20 13:13:15	Male	4	1	1	2	2	3	3	7	7	1	1		1	5	1	1	1	1	1	1	1	1	1	3	1	3	2		99	2	1	1	1	1	1	1	1	1	1		1
2023-09-20 13:13:24	Male	4	1	1	2	1	1	5	4	4	4	4	4	4	4	4	4	4	4	4	4	4	4	4	4	4	4	4		3	2	2	1	1	2	1	1	1	1	1		1
2023-09-20 13:18:54	Female	2	1	1	2	3	1	4	6	6	4	4	6	4	4	4	4	5	7	5	7	4	6	3	4	4	4	4		3	4	3	2	3	3	2	3	3	2	3		3
2023-09-20 13:19:41	Female	3	1	1	2	1	4	1	1	7	1	1	1	3	1	1	1	1	7	1	7	1	4	7	7	1	4	1		2	1	1	1	1	2	1	1	2	1	1		1
2023-09-20 13:19:54	Male	2	1	1	2	2	1	2	6	6	2	6	3	3	4	3	3	4	4	3	3	3	3	3	6	3	3	2		3	3	1	1	2	4	1	2	2	2	1		1
2023-09-20 13:20:57	Female	2	1	1	2	2	4	1	4	4	1	6	2	3	3	2	1	5	3	1	4	1	1	1	3	1	1	4		2	4	4	3	3	3	2	2	3	2	5		4
2023-09-20 13:21:20	Female	3	1	1	2	2	1	3	7	5	2	7	3	6	7	6	6	6	2	2	2	2	2	7	4	5	2	4		3	4	4	4	4	5	3	4	4	4	3		4
2023-09-20 13:21:21	Female	5	1	1	1	2	3	3	5	3	3	6	2	2	2	2	2	3	3	2	2	2	2	2	6	2	2	1		2	2	3	2	1	3	1	1	2	2	3		2
2023-09-20 13:22:42	Female	4	1	1	2	2	4	1	3	1	3	4	6	5	1	7	1	1	1	1	1	1	1	1	5	1	1	2		2	3	2	1	2	3	1	3	3	3	3		2
2023-09-20 13:23:37	Female	2	1	1	2	2	1	4	1	2	1	1	1	1	1	1	1	1	1	1	1	1	2	2	1	1	1	1		2	4	1	1	1	4	1	1	1	1	1		1
2023-09-20 13:24:07	Female	4	1	1	2	2	1	3	3	3	4	4	4	4	4	4	4	4	4	4	4	4	4	4	4	4	4	3		3	3	3	3	3	3	3	3	3	3	3		4
2023-09-20 13:24:18	Female	2	1	1	1	3	1	4	4	3	5	6	5	2	5	5	5	3	5	5	4	3	3	5	5	4	3	6		3	2	3	1	1	3	1	2	1	1	1		1
2023-09-20 13:25:17	Female	2	1	1	2	2	4	1	7	1	7	1	6	5	4	7	5	4	1	7	4	4	4	4	5	3	4	4		3	2	4	1	1	1	1	1	2	1	1		1
2023-09-20 13:25:18	Female	3	1	1	2	2	1	2	1	1	2	2	4	4	4	4	4	7	7	5	4	2	4	4	2	2		2		99	2	3	3	2	4	3	2	3	2	1		3
2023-09-20 13:26:32	Male	2	1	1	2	2	1	2	3	4	5	7	5	2	7	2	2	7	7	2	3	2	2	1	5	4	1	5		3	3	2	1	1	3	1	1	1	1	1		1
2023-09-20 13:26:37	Female	1	1	1	1	1	2	1	2	4	1	1	5	1	5	1	2	3	3	1	1	1	4	3		5	5	5		99	2	2	2	2	2	3	1	5	2	5		3
2023-09-20 13:27:15	Male	1	1	1	1	1	1	2	4	1	1	4	2	2	1	1	2	2	3	2	1	2	1	1	1	1	1	1		2	2	1	1	2	4	2	3	4	3	2		2
2023-09-20 13:27:26	Female	4	1	2	2	2	4	1	4	1	1	1	1	1	2	2	2	2	2	1	2	1	1	1	1	1	1	1		2	2	2	1	1	1	1	1	1	1	1		1
2023-09-20 13:29:06	Female	4	1	1	4	2	1	4	7	7	4	4	4	2	6	4	3	3	5	4	4	4	4	4	1	1	1	1		3	2	3	2	2	2	1	2	3	2	1		2
2023-09-20 13:34:51	Female	3	1	1	2	2	1	3	4	4	5	1	2	1	2	5	1	3	6	2	2	2	6	3	4	3	3	3		3	3	3	2	1	2	2	3	4	3	1		2
2023-09-20 13:36:27	Female	3	1	1	2	2	3	3	2	2	2	2	4	4	3	3	2	2	3	2	2	2	2	2	2	2	2	2		2	3	3	1	1	2	1	1	2	1	1		1
2023-09-20 13:37:20	Female	4	1	1	4	2	1	5	1	1	1	3	3	3	2	2	1	2	2	3	3	1	3	3	4	3	3	3		2	4	3	1	2	2	1	1	2	1	1		1
2023-09-20 13:37:34	Female	3	1	1	2	2	4	1	5	4	1	4	2	3	1	3	2	1	1	2	1	1	1	1	2	2	2	2		2	4	2	1	1	2	2	1	2	1	1		1
2023-09-20 13:39:04	Female	3	1	1	2	2	1	3	7	7	1	7	7	6	7	1	4	6	6	5	4	6	4	3	5	4	1	5		3	4	3	2	1	3	1	1	2	1	1		1
2023-09-20 13:39:04	Female	3	1	1	2	2	1	2	5	5	1	2	1	2	6	2	1	1	1	1	1	1	3	3	1	2	4	2		2	3	2	1	1	2	1	1	2	1	1		1
2023-09-20 13:39:25	Female	2	1	1	2	2	1	5	2	2	1	1	1	1	1	2	2	4	4	1	2	1	3	1	1	1	1	1		2	2	2	1	1	2	1	1	1	1	1		1
2023-09-20 13:42:23	Female	3	1	1	2	2	1	3	5	6	5	5	7	7	7	7	6	7	7	7	7	6	7	7	5	7	7	5		4	3	3	2	2	3	2	3	4	4	2		3
2023-09-20 13:43:10	Female	3	1	1	1	1	4	99	7	5	2	1	1	1	2	2	2	3	3	2	2	2	2	1	1	1	2	2		2	1	1	1	1	1	1	1	1	1	1		1
2023-09-20 13:47:47	Female	4	1	1	2	2	1	2	2	3	2	2	6	4	3	5	4	3	3	2	1	2	3	5	6	7	7	6		3	1	5	4	1	4	1	2	5	2	3		3
2023-09-20 13:49:15	Female	4	1	1	2	2	3	3	1	1	1	3	1	3	1	7	3	3	3	3	3	1	3	1	1	1	1	1		2	3	3	1	1	3	1	2	3	1	1		1
2023-09-20 13:50:15	Male	3	1	2	2	2	1	5	4	4	4	4	4	4	5	5	4	3	5	3	5	5	5	3	4	4	4	4		3	3	3	3	3	3	2	3	1	3	3		3
2023-09-20 13:51:07	Female	1	1	1	2	2	4	2	5	5	4	7	4	1	6	4	6	5	5	4	4	5	4	4	5	5	5	5		3	3	3	1	2	3	1	1	3	2	2		2
2023-09-20 13:54:50	Male	4	1	1	2	2	1	3	4	4	1	4	1	1	1	1	1	1	1	1	1	1	1	1	1	1	1	1		2	3	1	1	1	1	1	1	1	1	1		1
2023-09-20 13:55:38	Female	3	1	1	2	2	1	3	4	5	2	7	3	2	4	3	5	5	5	3	5	4	5	4	5	4	5	2		3	3	4	3	3	4	4	3	4	3	2		4
2023-09-20 13:56:19	Female	3	1	2	2	2	1	5	2	1	1	3	1	1	1	1	1	2	1	1	1	1	1	1	2	1	1	1		2	1	1	1	1	2	1	2	1	1	1		1
2023-09-20 13:56:56	Male	1	1	1	1	2	1	5	4	4	4	4	4	4	6	4	3	4	4	4	4	4	4	4	7	7	7	7		3	1	2	1	1	1	1	1	1	1	1		1
2023-09-20 14:00:36	Male	3	1	1	2	2	1	2	5	5	1	1	1	2	1	1	1	1	3	1	3	1	1	1	1	1	1	1		2	3	2	1	1	2	1	1	2	1	1		1
2023-09-20 14:01:46	Male	2	1	1	3	1	4	1	7	7	4	4	3	2	5	2	1	7	6	3	4	5	7	3	6	5	6	7		3	4	3	2	1	2	1	1	1	2	1		1
2023-09-20 14:03:35	Female	3	1	1	2	2	1	3	2	2	1	5	1	2	2	2	2	6	6	4	6	5	5	2	1	1	1	1		2	1	2	1	1	1	1	1	1	1	1		1
2023-09-20 14:06:20	Female	3	1	1	2	2	1	3	4	4	1	3	4	6	3	1	7	1	1	2	2	3	2	1	2	1	3	1		2	3	3	1	1	2	2	1	2	3	1		1
2023-09-20 14:07:00	Female	2	1	1	2	2	4	1	1	3	1	1	1	1	1	1	1	1	1	1	3	1	1	1	1	1	1	1		2	3	4	2	1	2	2	1	2	1	1		1
2023-09-20 14:07:53	Female	3	1	1	4	2	1	3	1	1	1	1	1	1	2	1	1	1	1	1	1	1	1	1	1	1	1	1		2	1	2	1	1	2	1	1	2	1	1		1
2023-09-20 14:09:06	Female	1	1	1	2	2	2	5	4	6	1	4	1	5	3	1	4	3	4	1	3	1	4	3	1	1	1	1		2	3	3	2	3	3	1	2	4	3	1		3
2023-09-20 14:10:01	Female	4	1	1	2	2	3	5	7	3	6	4	1	2	1	3	2	1	7	4	5	2	3	1	2	1	1	2		2	3	2	1	1	1	1	1	2	2	1		1
2023-09-20 14:10:08	Female	4	1	1	4	1	4	5	2	3	4	4	4	2	6	4	6	5	6	4	6	3	7	5	5	5	5	5		3	2	2	1	1	2	1	1	3	1	1		1
2023-09-20 14:10:20	Female	4	1	1	2	2	3	2	3	4	1	4	3	4	4	4	1	3	4	4	4	1	1	4	4	4	4	4		3	3	3	3	3	3	3	3	3	2	1		3
2023-09-20 14:10:53	Female	4	1	1	2	1	4	1	4	2	1	1	1	1	2	3	1	2	2	1	1	1	2	1	2	1	2	1		2	1	1	1	1	2	1	1	2	1	1		1
2023-09-20 14:13:01	Male	4	1	1	2	1	3	3	5	4	1	7	7	1	3	6	6	7	7	7	7	3	7	7	5	5	7	7		4	1	2	1	1	2	1	1	2	1	1		1
2023-09-20 14:14:38	Female	2	1	1	2	2	4	1	3	3	1	3	3	3	1	1	1	4	4	1	3	1	1	2	3	1	1	3		2	2	2	1	1	2	3	1	3	1	1		1
2023-09-20 14:16:09	Female	4	1	1	3	2	3	2	3	2	1	1	2	1	3	1	2	2	2	2	1	1	2	1	2	1	1	1		2	1	1	1	1	2	1	1	1	1	1		1
2023-09-20 14:23:14	Female	2	1	1	2	2	1	3	4	6	1	3	2	2	2	2	5	4	1	1	1	2	3	3	3	3	3	3		2	3	3	3	3	3	3	3	3	3	1		3
2023-09-20 14:24:01	Female	4	1	1	2	2	4	5	3	1	1	7	1	4	5	6		2	1	1	1	1	1	7	4	1	1	6		99	2	2	1	1	2	1	1	2	1	1		1
2023-09-20 14:24:16	Female	2	1	1	2	2	1	2	6	6	4	5	3	5	5	3	5	3	3	5	4	4	4	4	4	4	2	1		3	2	3	1	1	2	1	1	1	1	1		1
2023-09-20 14:25:43	Male	3	1	1	2	2	1	3	4	5	5	5	6	3	2	2	6	4	5	4	5	4	5	3	3	4	4	5		3	2	3	1	1	2	2	2	2	1	1		1
2023-09-20 14:25:59	Female	4	1	1	2	2	1	3	2	5	1	2	3	3	4	5	4	4	4	2	3	3	3	1	1	1	2	2		2	3	4	2	1	4	2	1	2	2	1		2
2023-09-20 14:27:20	Female	3	1	1	2	2	1	3	7	6	6	6	5	5	6	3	7	4	6	5	5	2	4	3	4	2	4	3		3	3	4	3	4	3	4	4	3	4	3		4
2023-09-20 14:33:28	Female	3	1	1	2	2	4	2	7	6	7	7	7	4	7	7	7	7	4	7		4	4	7	4	4	4	3		99	2	2	2	2	2	2	2	2	2	1		1
2023-09-20 14:43:30	Male	1	1	1	1	1	1	3	4	5	1	1	2	2	3	5	2	6	7	3	7	1	7	2	1	1	1	2		3	2	1	1	1	2	1	1	1	1	1		1
2023-09-20 14:44:43	Female	3	1	1	4	1	4	5	2	1	2	4	1	2	4	2	1	4	3	2	2	2	3	1	3	1	1	5		2	2	3	2	1	3	2	1	3	1	2		2
2023-09-20 14:45:40	Female	1	1	1	1	2	2	5	1	4	1	4	1	1	7	4	7	4	4	1	4	7	7	7	1	1	7	1		3	2	4	2	2	2	1	1	2	1	1		1
2023-09-20 14:45:48	Female	1	1	1	2	2	1	3	1	1	1	4	1	1	5	1	1	1	3	1	1	3	5	1	1	1	1	1		2	5	5	3	5	5	1	4	5	5	3		4
2023-09-20 14:47:05	Female	3	1	1	2	2	1	3	4	5	4	5	2	1	1	3	1	2	3	1	3	1	2	1	1	1	2	1		2	4	3	1	2	2	1	1	3	2	1		2
2023-09-20 14:52:13	Female	4	1	1	2	2	3	5	3	7	3	4	1	1	1	3	3	1	1	1	1	1	2	1	1	4	2	2		2	1	3	1	1	3	1	1	2	3	1		1
2023-09-20 14:59:12	Female	3	1	1	2	2	1	2	1	1	1	1	1	5	1	1	1	1	5	1	3	1	3	1	4	1	4	2		2	3	4	3	3	3	1	2	3	3	4		3
2023-09-20 14:59:48	Male	1	1	1	1	2	2	2	2	1	1	1	1	1	1	1	5	1	4	1	1	1	4	1	4	1	1	1		2	1	2	1	1		1	1	1	1	1		99
2023-09-20 14:59:49	Female	3	1	1	2	2	1	3	5	5	1	1	3	1	2	1	2	1	1	1	1	1	1	1	1	1	1	1		2	2	1	1	1	1	1	1	1	1	1		1
2023-09-20 15:02:22	Female	2	1	1	2	2	4	5	2	3	1	5	4	2	3	4	3	2	2	2	2	1	1	2	2	1	3	2		2	2	2	1	1	1	1	1	2	1	2		1
2023-09-20 15:04:40	Female	3	1	1	2	1	4	1	4	4	4	5	2	4	6	7	1	4	7	5	4	1	1	1	4	4	4	4		3	2	1	1	1	2	2	2	2	2	1		1
2023-09-20 15:05:36	Female	3	1	1	1	2	1	3	4	4	1	4	7	4	7	7	4	7	7	4	7	7	7	7	7	7	7	4		4	4	3	2	2	4	3	3	3	3	3		4
2023-09-20 15:11:21		4	1	1	2	99	4	1	1	1	1	1	1	1	1	1	1	1	1	1	1	1	1	1	1	1	1	1		1	4	2	1	1	2	1	2	4	2	1		2
2023-09-20 15:13:04	Male	1	1	1	1	2	2	99	1	1	1	3	1	1	5	7	2	6	7	1	3	1	1	1	1	1	1	1		2	1	2	2	2	2	2	2	3	2	2		2
2023-09-20 15:13:26	Female	3	1	1	2	2	4	1	4	4	4	1	4	4	2	4	4	7	6	5	7	2	7	4	5	2	6	1		3	3	3	2	1	3	2	2	3	3	1		2
2023-09-20 15:15:56	Female	1	1	1	2	2	1	2	1	7	1	4	1	1	1	1	1	1	2	1	1	1	1	1	2	1	1	1		2	1	3	1	2	2	2	2	3	3	1		2
2023-09-20 15:17:27	Male	3	1	1	2	1	1	2		6	1	5	3	3	6	1	1	1	2	1	1	1	1	2	2	1	5	5		99	1	4	3	1	2	2	2	1	2	1		1
2023-09-20 15:23:44	Female	5	1	1	2	2	3	3	4	4	1	2	2	1	2	2	5	4	3	4	4	3	2	1	1	1	1	1		2	1	1	1	1	2	1	1	1	2	1		1
2023-09-20 15:34:46	Female	3	1	1	2	1	1	2	2	2	2	2	1	1	5	1	1	1	1	1	1	1	1	3	2	1	1	2		2	3	4	2	1	2	1	2	2	2	1		2
2023-09-20 15:42:34	Male	2	1	1	2	1	1	2	7	7	7	7	7	7	7	7	7	7	7	7	7	7	7	7	7	7	7	7		4	4	4	2	1	3	3	1	4	3	1		3
2023-09-20 15:44:57	Female	3	1	1	2	2	4	1	2	1	3	5	3	6	2	4	2	1	2	6	4	7	6	4	2	5	4	6		3	2	3	1	3	3	1	2	3	2	3		2
2023-09-20 15:46:30	Female	3	1	1	1	2	4	5	6	6	4	7	6	2	4	5	5	7	7	5	7	5	6	5	5	6	6	5		4	2	1	1	1	2	1	1	2	2	1		1
2023-09-20 15:48:05	Male	3	1	1	2	2	1	3	6	6	3	5	5	3	6	3	3	6	6	2	5	6	6	2	3	4	2	3		3	2	2	2	1	2	1	1	1	1	1		1
2023-09-20 15:48:39	Female	2	1	1	2	2	1	3	1	1	1	1	1	1	1	1	1	1	1	1	1	1	1	1	1	1	1	1		1	4	1	1	4		3	3		3	3		99
2023-09-20 15:51:21	Male	3	1	1	2	2	1	5	5	4	3	6	4	4	4	4	4	6	5	4	4	4	4	4	4	4	4	4		3	3	3	3	2	3	2	1	3	1	1		2
2023-09-20 15:54:14	Female	3	1	1	2	2	4	1	3	3	1	1	1	1	1	6	2	1	3	1	1	1	1	1	3	1	1	1		2	3	2	1	2	3	1	2	2	1	3		2
2023-09-20 15:54:36	Female	1	1	1	2	2	4	5	7	4	4	3	4	4	4	3	4	4	5	4	5	4	5	3	4	3	3	3		3	1	1	1	2	1	1	1	1	2	1		1
2023-09-20 15:57:04	Female	3	1	1	2	1	4	1	1	1	1	7	7	7	7	1	1	7	7	1	7	1	7	1	1	7	1	1		3	3	2	3	1	4	1	2	5	1	1		2
2023-09-20 15:58:14	Female	4	1	1	2	2	3	2	5	6	1	5	6	5	7	4	5	6	4	7	4	1	6	7	6	5	5	5		4	2	4	2	1	2	1	2	2	2	2		2
2023-09-20 16:00:08	Female	3	1	1	2	2	3	2	1	1	1	6	7	6	6	6	5	6	6	6	5	5	6	7	6	6	5	7		4	5	5	3	2	3	3	4	4	3	3		4
2023-09-20 16:00:10	Female	3	1	1	2	2	1	3	4	2	2	4	2	2	2	3	1	2	6	2	3	2	2	1	2	2	2	1		2	2	2	1	1	1	1	1	1	1	1		1
2023-09-20 16:03:52	Female	3	1	1	2	2	1	5	5	5	1	7	5	2	3	1	3	5	6	4	4	4	4	4	2	1	1	1		3	2	1	1	1	2	1	1	1	1	1		1
2023-09-20 16:16:04	Female	3	1	1	2	2	3	2	3	4	1	3	2	2	2	4	1	2	4	3	4	3	3	2	3	3	3	3		2	4	4	3	2	4	3	2	4	1	1		3
2023-09-20 16:28:05	Female	2	1	1	2	1	4	1	3	4	1	2	3	3	3	7	5	6	6	5	5	3	4	3	3	3	3	2		3	3	3	2	2	2	2	2	2	2	2		2
2023-09-20 16:37:10	Female	4	1	1	2	2	1	3	7	7	7	7	7	4	7	7	1	1	1	1	1	1	1	7	7	7	7	1		3	5	2	1	5	2	1	5	5	5	5		4
2023-09-20 16:58:35	Female	3	1	1	2	2	1	3	2	2	1	1	3	3	3	5	3	6	6	3	3	3	3	3	1	1	1	1		2	2	2	1	1	1	1	1	1	1	1		1
2023-09-20 17:08:43	Female	3	1	1	2	1	4	1	6	7	3	7	5	5	6	5	6	6	6	6	6	5	4	4	6	5	4	4		4	4	2	3	3	3	2	2	2	2	2		3
2023-09-20 17:09:59	Female	4	1	1	2	1	4	1	7	7	3	3	1	2	2	3	3	5	5	4	3	4	5	4	3	2	3	1		3	1	3	1	1	1	1	1	2	1	1		1
2023-09-20 17:35:56	Female	3	3	1	2	3	1	5	4	4	5	6	6	6	4	6	3	6	6	4	4	4	4	4	4	4	4	4		3	1	2	1	1	3	2	1	2	2	1		1
2023-09-20 18:03:42	Male	1	1	1	2	3	1	4	4	5	2	2	1	1	2	2	1	2	5	2	2	2	3	1	2	2	2	1		2	3	2	2	1	2	3	2	2	3	2		2
2023-09-20 18:04:35	Female	3	1	1	2	2	4	1	5	4	1	1	1	1	1	1	1	7	7	1	4	1	1	1	1	3	1	1		2	3	4	3	3	3	3	5	4	5	3		4
2023-09-20 18:40:20	Female	4	1	1	2	2	1	3	5	7	4	1	1	2	5	4	1	3	3	2	2	3	3	3	3	3	4	4		3	3	4	4	3	3	4	3	4	3	1		4
2023-09-20 18:45:46	Female	2	1	1	2	1	4	1	2	3	2	3	3	5	6	3	2	4	4	2	2	2	2	5	4	3	3	1		3	1	1	1	1	1	1	1	1	1	1		1
2023-09-20 19:00:47	Female	3	1	1	2	2	1	3	7	7	1	1	4	4	3	3	4	4	4	4	4	4	4	4	4	1	1	1		3	4	4	3	3	3	1	2	3	2	2		3
2023-09-20 19:05:57	Female	4	1	1	2	1	4	1	5	5	5	6	5	3	4	5	5	3	2	3	3	5	3	4	3	4	5	3		3	2	3	1	2	1	1	1	2	1	1		1
2023-09-20 19:08:23	Female	4	1	1	2	2	3	5	3	4	1	4	4	3	4	2	4	4	4	3	3	3	3	3	3	3	2	1		3	3	2	1	1	3	2	1	3	2	2		2
2023-09-20 19:09:28		3	1	1	2	2	1	2	1	1	2	1	4	7	7	2	4	1	1	1	1	1	1	1	1	1	1	1		2	1	1	1	1	1	1	1	1	1	1		1
2023-09-20 19:23:08	Female	3	1	1	2	2	1	2	4	1	2	3	3	2	2	2	5	2	2	3	2	3	2	4	3	4	3	4		2	2	2	1	1	1	1	1	1	1	1		1
2023-09-20 19:37:55	Female	3	1	1	2	2	1	2	7	7	3	7	2	4	7	4	6	3	5	3	4	4	4	4	7	3	7	7		3	3	3	1	1	3	2	2	5	2	2		2
2023-09-20 19:45:13	Female	4	1	1	2	2	3	2	2	2	2	2	4	2	2	5	2	2	2	2	2	2	2	2	2	2	2	2		2	1	1	1	1	1	1	1	1	1	1		1
2023-09-20 20:04:05	Female	3	1	1	2	2	1	2	2	2	1	5	3	6	5	2	3	3	4	5	3	2	3	4	3	2	2	2		3	4	3	1	1	2	2	1	3	1	1		1
2023-09-20 20:04:35	Female	2	1	1	2	2	4	2	3	4	1	3	5	6	1	1	1	4	4	1	5	1	5	1	1	4	1	4		2	5	4	3	3	5	3	3	3	2	1		4
2023-09-20 20:19:42	Female	2	1	1	2	2	4	1	2	4	1	2	1	1	2	3	2	1	3	2	2	2	3	1	1	1	2	1		2	1	1	1	1	1	1	1	1	1	1		1
2023-09-20 20:20:48	Female	2	1	1	2	3	1	2	1	1	1	2	1	2	2	1	1	1	1	1	1	1	1	1	2	1	1	1		2	3	2	1	1	3	1	1	2	1	1		1
2023-09-20 20:25:00	Female	3	1	1	1	2	1	2	3	4	1	5	4	4	6		6	3	4	1	1	6	4	4	3	3	4	5		99	1	1	1	1	1	1	1	1	1	3		1
2023-09-20 20:25:47	Female	3	1	1	1	1	4	2	1	1	1	1	1	1	1	1	1	1	1	1	1	1	1	1	1	1	1	1		1	3	2	1	1	1	1	1	1	1	1		1
2023-09-20 20:28:48	Female	3	1	1	2	2	1	5	3	2	4	4	3	5	4	5	1	3	7	1	5	1	4	1	1	1	1	1		2	3	2	1	1	3	1	3	3	2	1		2
2023-09-20 20:29:23	Female	2	1	1	2	2	4	1	2	2	3	4	7	1	4	7	4	3	5	3	3	3	3	1	4	3	4	4		3	2	3	2	3	3	1	1	2	2	2		2
2023-09-20 20:42:19	Female	3	1	1	3	2	3	2	7	5	1	7	1	1	7	6	5	5	7	5	7	1	5	4	1	2	1	1		3	2	2	1	2	1	1	3	1	3	1		1
2023-09-20 20:51:13	Female	3	1	1	2	1	4	1	2	3	1	4	2	2	2	4	1	2	2	1	2	2	5	3	2	2	2	1		2	3	2	1	2	3	1	1	3	1	1		1
2023-09-20 20:57:52	Male	4	2	1	2	3	1	4	5	3	1	4	6	4	5	1	3	5	4	3	2	1	2	2	4	5	3	3		3	2	2	1	2	2	1	1	2	1	1		1
2023-09-20 21:02:02	Male	3	1	1	2	2	1	2	1	1	7	5	4	4	7	5	6	5	6	4	6	4	6	5	4	3	3	3		3	3	4	3	2	3	2	1	1	2	1		2
2023-09-20 21:03:39	Female	1	1	1	1	2	2	1	5	5	1	4	1	1	2	1	1	1	1	1	1	1	1	1	1	1	1	1		2	2	1	1	1	1	1	1	1	1	1		1
2023-09-20 21:09:17	Female	3	1	1	2	2	1	3	1	2	1	1	1	2	1	2	1	1	1	1	1	1	1	1	1	1	1	1		2	2	3	2	2	2	2	2	2	2	1		2
2023-09-20 21:11:15	Male	4	1	1	2	1	4	1	1	1	7	1	7	7	1	1	1	1	1	1	1	7	1	1	1	1	1	1		2	4	4	3	3	4	4	3	4	4	5		4
2023-09-20 21:11:16	Female	3	1	1	2	2	1	3	5	5	2	5	2	2	5	2	5	2	2	5	5	5	3	2	5	2	2	2		3	3	2	1	1	2	1	1	1	1	1		1
2023-09-20 21:12:41	Female	3	1	1	2	1	4	1	4	7	1	6	1	4	3	6	4	7	7	3	5	6	6	2	2	2	2	7		3	1	1	1	1	1	1	1	2	1	1		1
2023-09-20 21:13:26	Male	2	1	1	2	2	1	5	4	4	1	1	1	3	7	1	1	4	7	1	3	1	1	1	1	1	1	1		2	2	2	1	3	3	2	1	1	3	1		1
2023-09-20 21:20:44	Male	5	1	1	2	2	3	2	4	4	4	1	4	4	3	1	1	1	1	1	1	1	1	1	1	1	1	1		2	1	1	1	1	1	1	1	1	1	1		1
2023-09-20 21:21:51	Female	3	1	1	2	2	1	2	6	5	4	6	1	2	3	2	2	1	1	1	1	1	2	1	1	2	1	2		2	2	2	1	1	2	2	2	2	2	2		1
2023-09-20 21:25:15	Female	4	1	1	2	2	3	2	1	1	3	3	1	2	2	2	4	3	3	2	2	1	1	1	1	1	2	1		2	2	1	1	1	1	1	1	1	1	1		1
2023-09-20 21:26:27	Male	5	1	1	2	2	3	5	2	2	2	1	2	1	1	2	2	4	2	1	1	2	2	3	2	2	1	1		2	3	2	1	1	4	3	1	3	3	2		2
2023-09-20 21:27:15	Male	5	1	1	2	1	3	5	7	7	7	7	5	4	4	7	4	7	7	1	4	4	4	1	1	4	4	4		3	1	1	1	1	1	1	1	1	1	1		1
2023-09-20 21:29:20	Male	4	1	1	2	1	1	1	1	4	1	1	3	3	3	3	5	1	3	3	5	3	2	3	2	3	2	1		2	2	1	1	1	1	1	1	2	1	1		1
2023-09-20 21:30:56	Female	2	3	1	2	2	4	1	1	1	1	5	1	1	4	1	3	1	3	1	1	1	1	1	3	1	1	1		2	1	1	1	1	1	1	1	1	1	1		1
2023-09-20 21:33:56	Female	1	1	2	1	1	2	1	3	4	1	2	2	2	2	2	1	2	2	2	2	1	2	1	1	1	1	1		2	2	3	1	2	2	1	1	1	2	2		1
2023-09-20 21:40:36	Male	3	3	1	2	2	1	5	2	2	1	3	4	4	2	1	3	5	5	4	5	3	5	2	4	3	2	3		3	3	3	2	2	2	2	2	2	2	1		2
2023-09-20 21:42:21	Male	3	1	1	2	2	1	3	7	6	5	6	5	5	5	6	4	5	5	5	5	5	5	5	6	5	6	6		4	3	3	2	3	2	3	2	3	3	2		3
2023-09-20 21:47:15	Male	2	1	1	1	1	1	1	4	5	1	1	2	3	4	1	1	3	3	3	2	1	2	2	3	3	4	3		2	3	5	3	4	5	4	3	5	3	3		4
2023-09-20 21:51:09	Male	3	1	1	2	2	1	3	1	1	1	4	4	1	4	1	4	4	4	1	4	1	1	1	4	1	1	1		2	2	1	1	1	2	1	1	1	1	1		1
2023-09-20 21:51:29	Male	4	1	1	2	3	3	4	7	7	1	2	4	1	1	1	1	1	1	1	1	1	1	1	1	1	1	1		2	3	3	1	1	1	1	1	1	1	1		1
2023-09-20 21:53:32	Male	3	1	1	2	2	1	3	4	4	1	3	1	4	4	4	1	1	7	1	1	1	1	4	1	1	1	1		2	1	1	1	1	1	1	1	1	1	1		1
2023-09-20 21:54:36	Male	2	1	1	2	2	1	2	7	7	1	4	3	4	7	4	2	6	7	7	7	7	7	4	4	4	4	7		4	3	1	1	1	1	1	1	1	1	1		1
2023-09-20 21:55:49	Male	5	1	1	2	2	3	4	2	2	1	2	1	1	3	1	2	3	3	1	2	2	2	1	1	1	2	2		2	1	2	1	1	2	1	1	1	1	1		1
2023-09-20 22:00:51	Female	3	1	1	2	2	4	5	7	1	1	7	4	2	1	1	1	7	1	1	7		7	1	7	1	1	1		99	1	3	1	2	2	2	1	2	1	1		1
2023-09-20 22:04:20	Male	5	1	1	2	2	3	4		4	4	3	4	4	4	5	4	3	4	4	4	4	4	5	4	4	3	4		99	2	2	1	1	1	1	1	2	1	1		1
2023-09-20 22:04:26	Female	3	1	1	1	2	4	1	1	1	1	2	1	2	7	3	7	7	6	1	1	1	1	1	5	4	3	3		2	3	3	2	2	2	2	2	3	3	3		3
2023-09-20 22:04:49	Male	4	1	1	2	2	1	4	4	4	4	4	1	1	4	1	1	3	1	1	2	2	1	1	1	1	1	1		2	1	1	1	1	1	1	1	1	1	1		1
2023-09-20 22:05:24	Female	5	1	1	4	2	3	5	2	1	1	3	1	1	5	1	2	5	2	1	2	1	2	1	5	2	1	1		2	2	1	1	1	1	1	1	1	1	1		1
2023-09-20 22:11:16	Male	3	1	1	2	3	1	3	2	3	3	3	3	3	3	3	2	3	2	3	3	3	3	3	3	3	3	3		2	2	2	1	1	2	1	1	2	1	1		1
2023-09-20 22:12:33	Male	4	1	1	2	2	1	3	7	7	1	4	1	1	1	4	1	7	7	4	7	5	7	1	5	1	1	1		3	1	1	1	1	1	1	1	1	1	1		1
2023-09-20 22:15:04	Male	3	1	1	2	3	1	5	4	4	2	3	2	3	1	1	1	2	2	2	2	2	2	2	3	2	1	1		2	4	3	1	1	2	1	2	2	2	1		1
2023-09-20 22:16:25	Male	3	1	1	2	2	1	2	4	6	2	7	7	5	7	6		6	7	7	6	6	6	7	4	4	5	4		99	1	2	2	2	2	1	2	1	2	1		1
2023-09-20 22:18:42	Male	4	1	1	2	1	1	2	5	7	4	5	3	4	4	5	5	7	7	3	4	3	5	3	5	3	3	3		3	2	2	1	1	2	1	1	3	2	1		1
2023-09-20 22:20:07	Male	2	1	1	2	2	1	4	7	7	6	6	6	6	6	6	4	5	5	4	4	4	4	3	4	6	6	5		4	3	3	3	3	3	3	3	3	3	2		3
2023-09-20 22:22:41	Female	3	1	1	2	2	4	1	3	3	1	2	1	1	2	1	2	1	1	1	1	1	1	2	2	2	2	2		2	3	2	1	1	2	2	1	2	1	1		1
2023-09-20 22:25:12	Male	3	1	1	2	1	1	2	6	7	7	7	7	5	7	7	2	4	7	6	7	7	7	6	7	5	6	5		4	3	3	2	1	3	3	1	3	3	1		2
2023-09-20 22:28:15	Male	5	1	1	2	1	3	2	4	3	1	5	1	7	3	1	4	4	5	6	5	5	6	6	5	3	5	6		3	3	2	2	1	2	2	2	2	1	1		1
2023-09-20 22:30:05	Male	2	1	1	2	2	1	2	5	4	2	5	2	3	3	2	2	3	4	1	3	1	2	1	6	2	1	1		2	2	2	1	1	1	1	1	3	1	3		1
2023-09-20 22:31:55	Female	2	1	1	2	2	1	3	5	5	4	7	4	4	7	5	6	7	7	4	6	4	5	4	6	6	5	5		4	4	3	3	1	3	1	4	4	3	1		3
2023-09-20 22:33:21	Male	2	1	1	2	2	1	5	4	4	4	4	4	4	4	4	4	4	4	4	4	4	4	4	4	4	4	4		3	5	3	3	1	2	1	1	2	2	1		2
2023-09-20 22:33:36	Male	4	1	1	2	1	1	3	5	1	4	5	5	6	5	5	5	4	5	5	6	5	5	6	5	5	4	4		3	2	1	1	1	2	1	1	1	1	1		1
2023-09-20 22:34:08	Male	3	1	1	2	2	1	3	1	1	1	1	1	1	1	1	1	1	1	1	1	1	1	1	1	1	1	1		1	3	3	3	3	3	3	3	3	3	4		4
2023-09-20 22:34:15	Male	4	1	1	2	2	1	4	6	6	7	7	5	3	6	5	5	4	4	6	4	6	4	6	7	5	5	6		4	3	3	3	2	3	3	3	3	3	1		3
2023-09-20 22:34:31	Male	4	1	1	2	1	3	2	2	1	1	3	5	5	5	5	3	3	2	5	4	4	4	4	4	4	4	5		3	3	1	1	1	2	1	1	1	1	2		1
2023-09-20 22:34:40	Male	4	1	1	2	2	1	3	5	5	2	3	2	1	5	2	3	3	3	6	5	2	2	2	1	1	1	1		2	2	3	2	1	2	1	2	1	1	1		1
2023-09-20 22:38:19	Male	3	1	1	2	2	1	3	3	7	1	7	1	1	1	1	4	7	7	1	4	1	3	1	2	4	1	1		2	3	3	1		2	2	3	3	1	1		99
2023-09-20 22:38:31	Male	2	1	1	2	2	1	2	2	2	1	1	1	1	1	1	1	1	1	1	1	1	1	1	1	1	1	1		2	1	1	1	1	2	1	1	1	1	1		1
2023-09-20 22:41:18	Male	3	1	1	2	2	1	3	2	2	1	5	1	1	3	1	2	1	5	1	6	1	4	6	2	3	2	2		2	3	2	1	1	2	1	1	2	1	1		1
2023-09-20 22:41:48	Male	2	1	1	2	2	1	5	1	1	1	1	3	1	2	4	1	3	2	1	2	1	1	1	1	1	1	1		2	3	2	1	1	2	1	1	1	1	1		1
2023-09-20 22:42:13	Male	3	1	1	2	2	1	3	6	6	2	5	2	2	6	2	2	6	6	2	6	2	5	2	2	2	2	2		3	3	4	2	2	3	3	2	3	3	1		3
2023-09-20 22:46:08	Male	5	1	1	2	2	3	2	7	7	4	6	3	6	7	3	7	6	6	3	5	2	5	5	7	5	6	1		4	2	3	1	1	3	1	1	2	1	1		1
2023-09-20 22:47:59	Male	3	1	1	2	2	1	5	1	1	1	7	7	1	1	1	1	1	7	1	1	7	7	7	7	1	1			99	5	5	5	1	5	2	4	5	4	1		4
2023-09-20 22:48:43	Male	4	1	1	2	2	1	3	5	7	7	4	1	2	3	5	4	4	7	3	7	4	4	1	5	1	1	2		3	2	2	1	1	1	1	1	1	1	1		1
2023-09-20 22:49:57	Male	3	1	1	2	1	1	5	2	4	1	5	1	1	6	1	2	1	4	3	1	2	4	5	7	3	4	5		3	2	3	1	1	3	2	2	4	2	1		2
2023-09-20 22:50:51		2	1	1	2	2	1	3	7	7	1	5	6	7	7	5	6	6	6	5	5	4	5	5	5	6	6	5		4	3	3	3	3	2		3	2	2	3		99
2023-09-20 22:52:44	Female	3	1	1	2	2	1	3	3	4	2	2	2	1	3	1	2	1	2	2	2	2	2	2	2	1	2	2		2	3	3	2	2	3	2	2	3	2	2		2
2023-09-20 22:53:43	Male	3	1	1	2	2	1	3	7	7	7	7	7	7	7	7	7	7	7	7	7	7	7	7	7	7	7	7		4	3	3	2	1	4	3	2	3	3	1		3
2023-09-20 22:59:11	Female	2	1	1	2	1	4	1	4	4	2	4	2	5	4	1	2	6	6	2	2	1	2	1	2	2	2	1		2	1	2	1	1	2	1	1	1	1	1		1
2023-09-20 23:15:24	Male	2	1	1	2	2	4	2	6	5	3	6	3	3	5	3	6	3	5	3	3	2	3	5	5	2	5	4		3	3	3	3	2	3	3	3	3	3	2		3
2023-09-20 23:16:13	Male	2	1	1	2	2	1	5	5	6	2	4	7	3	7	5	5	3	3	1	2	1	1	2	1	1	1	2		3	3	3	2	1	2	1	1	2	2	1		1
2023-09-20 23:16:26	Female	2	1	1	2	2	4	1	4	4	6	4	1	1	1	3	2	1	1	1	1	1	1	1	1	1	1	1		2	3	3	3	3	3							99
2023-09-20 23:21:05	Male	3	1	1	2	2	1	3	3	1	1	1	1	3	2	1	2	1	1	1	1	1	1	1	1	1	1	1		2	3	2	1	1	3	2	2	4	3	2		2
2023-09-20 23:23:09	Male	4	1	1	2	2	3	4	6	6	5	3	2	2	3	3	2	2	3	5	3	3	3	4	3	3	2	3		3	2	2	2	1	2	1	1	1	2	1		1
2023-09-20 23:27:40	Female	2	1	1	2	2	4	1	2	6	4	4	3	4	4	4	4	4	4	4	4	4	4	4	4	4	4	4		3	3	3	1	1	2	1	1	2	1	1		1
2023-09-20 23:30:43	Male	3	1	1	2	2	1	3	4	3	6	3	2	4	6	2	5	5	4	6	4	4	5	3	6	4	5	4		3	3	3	3	2	2	1	1	2	1	1		1
2023-09-20 23:31:31	Female	4	1	1	2	2	3	2	5	5	5	6	4	4	3	7	2	2	3	2	2	2	2	1	1	1	2	1		3	1	3	1	1	2	1	1	1	1	1		1
2023-09-20 23:33:33	Male	3	1	1	2	2	1	3	5	5	3	5	5	4	5	3	3	4	5	3	3	3	3	3	3	2	3	3		3	4	4	4	4	4	4	4	4	4	4		4
2023-09-20 23:37:38	Male	3	1	1	2	2	1	3	5	6	1	2	4	4	7	2	1	1	1	1	1	1	1	1	1	1	1	1		2	3	3	1	1	1	1	1	3	1	1		1
2023-09-20 23:41:03	Male	4	1	1	2	1	3	2	1	2	3	2	1	1	2	3	3	1	1	3	2	2	2	2	2	3	4	5		2	3	1	1	1	2	2	1	4	2	1		1
2023-09-20 23:55:00	Female	2	1	1	2	3	4	1	6	7	6	5	6	6	7	7	2	6	7	6	7	6	7	3	6	2	2	1		4	1	3	3	2	2	2	2	2	1	1		1
2023-09-20 23:57:10	Male	2	1	1	2	2	1	3	2	4	1	2	2	1	1	1	1	4	4	1	3	2	2	1	4	1	1	1		2	4	4	3	2	5	4	2	3	2	3		4
2023-09-21 00:01:46	Female	3	1	1	2	1	4	2	1	4	1	2	1	1	2	4	1	1	4	1	2	1	1	1	1	1	1	1		2	3	3	4	3	4	3	1	5	4	3		4
2023-09-21 00:06:47	Male	3	1	1	2	3	1	3	1	1	1	1	1	1	1	1	1	2	2	2	1	1	2	2	1	2	1	2		2	1	1	1	1	1	1	1	1	1	1		1
2023-09-21 00:10:09	Male	2	1	1	2	2	1	2	6	6	2	6	4	5	6	4	4	6	6	5	6	4	4	4	5	5	4	4		3	3	3	2	2	3	2	2	3	2	2		2
2023-09-21 00:16:23	Male	3	1	1	2	2	1	3	5	3	2	5	1	6	7	5	6	7	7	6	4	7	6	4	6	7	7	4		4	2	3	1	1	3	3	2	3	2	1		2
2023-09-21 00:31:36	Male	3	1	1	2	1	1	3	4	7	7	7	7	7	7	7	5	3	6	5	7	1	7	5	4	2	2	1		4	3	2	1	1	2	1	1	3	1	1		1
2023-09-21 00:44:40	Male	5	1	1	2	2	3	4	7	4	3	3	1	1	1	1	1	1	1	1	1	1	1	1	1	1	1	1		2	1	1	1	1	2	1	1	1	1	1		1
2023-09-21 00:48:03	Female	1	1	1	1	2	1	3	5	6	4	7	6	7	6	6	6	6	6	6	6	2	4	4	4	6	5	6		4	4	4	2	3	3	3	3	4	2	3		4
2023-09-21 01:08:56	Male	3	1	1	2	2	1	3	3	3	1	3	1	3	5	4	4	2	3	1	3	5	3	3	2	2	3	3		2	2	2	1	1	2	1	1	1	1	1		1
2023-09-21 01:51:28	Male	2	1	1	2	2	1	3	1	2	1	3	1	2	1	1	3	1	5	1	1	1	1	1	2	2	1	2		2	2	3	1	1	2	2	2	2	3	1		1
2023-09-21 02:19:31	Male	3	1	1	2	2	1	3	4	5	1	1	3	2	1	1	1	1	1	1	1	1	1	1	1	1	1	1		2	3	1	1	1	3	2	1	2	2	1		1
2023-09-21 03:53:07	Male	3	2	1	2	1	1	2	4	6	1	1	1	2	1	6	2	1	1	6	1	2	6	7	3	2	3	6		3	2	2	1	1	2	1	1	3	2	1		1
2023-09-21 04:12:14	Male	2	1	1	2	2	1	3	5	5	4	4	4	4	5	4	5	5	5	5	4	5	5	4	4	4	3	4		3		3	2	3	3	2	2	2	3	3		99
2023-09-21 04:45:58	Female	1	1	1	1	2	4	1	1	1	1	5	3	1	1	1	4	1	1	1	1	1	1	1	1	1	1	1		2	2	2	1	1	1	1	1	2	1	1		1
2023-09-21 05:02:41	Female	3	1	1	4	2	4	2	7	7	1	6	3	5	5	2	6	3	2	5	5	1	2	1	2	2	2	1		3	1	2	1	1	2	1	1	1	1	1		1
2023-09-21 05:08:12	Female	2	1	1	1	2	4	1	4	4	1	3	1	1	1	1	1	1	1	1	1	1	1	1	3	3	3	3		2	3	1	1	1	1	1	1	2	1	1		1
2023-09-21 05:09:53	Female	2	1	1	2	2	1	5	1	1	1	1	1	1	1	1	1	4	3	1	1	1	1	1	1	1	1	1		2	1	2	1	1	1	1	1	2	1	1		1
2023-09-21 05:38:17	Male	3	1	1	2	2	4	1	1	1	1	1	1	4	1	1	1	1	1	1	1	1	1	1	1	1	1	1		2	2	2	2	1	1	1	1	1	1	1		1
2023-09-21 05:48:56	Female	3	1	1	2	2	1	2	7	7	1	1	1	1	1	5	2	3	3	1	7	1	7	2	2	1	1	1		2	1	1	1	2	3	1	1	4	1	1		1
2023-09-21 06:14:52	Female	4	1	1	4	2	3	3	4	4	4	7	7	4	7	7	4	7	7	1	1	1	7	1	1	1	1	1		3	4	4	1	1	2	2	2	2	1	2		2
2023-09-21 06:31:25	Male	2	1	1	2	2	1	3	5	5	1	7	5	4	6	3	5	3	7	2	5	3	4	2	4	3	3	3		3	2	3	1	2	2	1	1	2	1	1		1
2023-09-21 07:04:26	Male	3	1	1	2	2	1	3	7	7	1	4	1	1	5	1	7	3	5	1	1	1	1	1	6	4	3	2		3	2	2	1	1	2	1	1	1	1	1		1
2023-09-21 07:07:04	Male	4	1	1	3	3	3	4	6	7	5	5	7	3	5	4	4	7	7	5	7	5	5	4	3	3	5	3		4	2	4	1	1	2	1	2	2	1	2		1
2023-09-21 07:36:01	Male	5	1	1	2	1	3	5	5	5	3	6	3	3	3	4	3	5	6	3	3	2	2	2	4	3	2	4		3	3	4	3	1	3	2	2	2	3	3		3
2023-09-21 07:36:41	Male	3	1	1	2	2	1	3	5	5	2	4	2	2	2	1	2	2	4	2	2	2	3	3	4	3	3	2		2	2	2	1	1	1	1	1	1	1	1		1
2023-09-21 07:36:51	Male	3	1	1	1	1	1	2	7	1	7	7	1	7	7	7	7	7	7	7	7	7	7	7	7	7	7	7		4	5	5	5	5	5	5	5	5	5	5		4
2023-09-21 07:39:34	Male	4	1	1	2	1	1	2	1	1	1	7	1	1	7	1	1	7	7	5	7	5	7	4	7	6	7	1		3	2	2	1	1	2	1	1	2	3	1		1
2023-09-21 07:44:35	Male	5	1	1	2	3	3	5	7	7	5	7	7	6	6	6	3	6	6	6	7	4	6	7	5	5	6	5		4	2	2	2	1	2	1	2	2	2	1		1
2023-09-21 07:51:49	Male	4	1	1	2	2	1	3	1	2	5	2	6	7	5	6	6	3	2	1	2	7	2	5	3	4	4	4		3	3	2	1	2	3	1	3	4	3	3		3
2023-09-21 08:00:44	Male	3	1	1	2	2	1	3	5	6	3	5	5	4	4	3	5	5	5	5	5	5	5	5	5	5	5	5		3	3	3	2	3	3	2	3	3	3	1		3
2023-09-21 08:15:50	Female	2	1	1	2	2	4	5	3	7	2	5	4	2	4	6	2	6	6	2	2	2	6	2	2	2	2	2		3	3	1	1	3	2	3		4	2	4		99
2023-09-21 08:19:24	Female	3	1	1	2	2	1	2	5	4	2	2	1	1	1	5	1	1	1	1	1	1	1	2	1	1	1	1		2	4	2	1	2	1	1	3	1	1	1		1
2023-09-21 08:36:39	Male	1	1	1	1	2	1	2	6	7	1	5	1	3	1	1	1	5	7	4	7	1	4	7	7	7	4	7		3	2	3	3	2	3	2	3	5	3	2		3
2023-09-21 08:36:47	Male	3	1	1	2	1	3	5	6	6	2	6	4	4	6	5	5	6	6	5	5	4	5	4	4	5	5	4		3	3	1	1	1	2	1	1	1	1	1		1
2023-09-21 08:40:16	Male	2	1	1	1	1	4	2	5	5	4	5	1	1	1	2	6	3	2	3	1	1	1	2	3	1	1	5		2	4	3	1	3	3	3	3	3	3	4		4
2023-09-21 08:41:53	Male	2	1	1	2	2	1	5	4	4	1	1	3	2	3	2	2	2	2	2	2	2	2	2	2	2	2	2		2	4	4	4	4	4	4	4	4	4	4		4
2023-09-21 08:53:50	Male	2	1	1	2	2	1	4	4	5	3	2	7	6	6	6	6	4	7	6	6	4	6	7	5	6	6	5		4	3	5	3	1	3	1	1	4	1	1		2
2023-09-21 08:57:08	Male	4	1	1	2	2	1	5	5	1	5	5	1	5	4	4	5	5	5	1	1	1	1	1	3	6	1	1		3	3	3	2	1	2	2	2	3	1	1		2
2023-09-21 09:09:06	Male	4	3	1	2	2	1	4	5	4	3	4	3	4	4	2	3	4	3	3	4	4	4	5	6	3	5	6		3	3	3	3	3	3	3	3	3	3			99
2023-09-21 09:29:35	Female	3	1	1	2	2	1	3	3	5	1	2	2	1	3	4	4	1	4	2	1	1	3	1	4	2	3	1		2	4	2	1	2	1	1	1	2	1	1		1
2023-09-21 11:29:54	Female	1	1	1	2	2	2	1	3	3	1	2	1	4	1	2	1	2	2	1	2	1	1	1	1	1	3	1		2	2	3	1	1	3	1	1	3	1	1		1
2023-09-21 12:27:22	Female	1	1	1	2	1	4	1	7	6	1	1	1	1	6	1	1	4	6	3	4	2	1	1	1	1	1	3		2	3	4	2	1	3	1	4	3	3	4		3
2023-09-21 12:33:15	Male	2	1	1	2	3	1	3	4	7	1	4	4	4	5	1	1	1	4	4	4	1	1	4	1	1	1	1		2	1	1	1	1	4	1	1	3	1	1		1
2023-09-21 13:33:22	Male	4	1	1	2	1	3	5	7	7	7	7	1	1	7	5	1	4	4	5	4	4	4	4	4	4	4	4		3	2	1	1	1	1	1	1	1	1	1		1
2023-09-21 15:58:50	Male	2	1	1	2	2	1	3	7	7	1	4	6	2	6	1	5	2	3	1	2	1	1	1	3	4	4	1		3	3	3	1	1	3	1	1	1	1	1		1
2023-09-21 16:11:56	Female	4	1	1	2	2	3	3	5	4	4	4	4	4	3	4	4	4	4	4	4	4	4	4	4	6	2	4		3	2	1	1	1	2	1	1	3	1	1		1
2023-09-21 16:49:04	Female	1	1	1	2	2	2	1	5	5	3	7	1	3	2	7	6	7	7	4	7	7	7	6	6	5	4	5		4	4	4	3	4	4	3	4	4	3	3		4
2023-09-21 17:34:45	Female	5	1	1	2	2	3	3	2	1	1	4	3	1	3	1	3	1	2	2	2	1	1	1	1	1	1	1		2	1	3	1	1	2	1	1	2	3	2		1
2023-09-21 17:53:01	Male	3	1	1	2	3	1	5	4	4	2	3	1	1	1	1	3	3	1	1	1	1	1	1	1	1	1	2		2	2	2	1	1	2	1	1	1	2	1		1
2023-09-21 17:55:06	Male	3	1	1	2	1	1	2	1	3	1	2	1	5	7	1	1	2	1	1	5	1	1	1	1	1	1	1		2	2	3	1	1	3	2	1	3	2	3		2
2023-09-21 21:11:57	Female	2	1	1	2	1	1	5	4	4	4	4	4	4	4	4	4	4	4	4	4	4	4	4	4	4	4	4		3	3	2	2	2	2	2	1	4	2	1		2
2023-09-21 23:04:02	Female	3	1	1	1	1	4	5	7	5	1	1	1	4	4	1	1	1	1	1	1	3	2	1	1	1	1	1		2	2	2	1	1	1	1	1	1	1	1		1
2023-09-21 23:43:54	Female	4	1	1	2	2	4	1	4	4	3	4	2	4	2	3	1	1	2	1	1	2	1	2	4	3	4	2		2	3	2	2	2	2	1	3	2	1	2		2
2023-09-22 02:13:15	Female	1	3	1	1	1	2	1	7	6	6	7	7	7	7	7	6	7	7	7	6	7	7	7	7	7	7	7		4	4	3	2	2	2	2	4	5	5	5		4
2023-09-22 06:07:25	Male	3	1	1	2	3	2	1	4	1	1	2	1	1	3	1	4	1	1	1	1	1	1	1	1	1	1	1		2	1	4	2	1	3	3	1	1	3	1		2
2023-09-22 10:12:14	Female	3	1	1	2	2	1	3	2	6	1	3	1	3	1	1	2	2	2	1	2	1	2	1	3	2	2	1		2	1	1	1	1	3	1	1	2	1	1		1
2023-09-22 10:54:21	Female	2	1	1	2	2	1	3	5	4	2	5	6	4	4	4	2	4	4	4	4	4	4	4	4	4	4	4		3	2	3	1	1	1	1	1	3	3	1		1
2023-09-22 13:28:40	Female	4	1	1	2	1	4	1	1	1	1	1	1	1	1	2	1	2	2	1	2	1	1	1	1	1	1	1		2	2	1	1	1	1	1	1	2	1	1		1
2023-09-22 13:37:11	Female	1	1	1	1	2	4	2	1	7	5	5	2	1	6	2	7	6	7	4	5	7	7	6	5	4	6	7		4	1	2	3	3	3	2	2	2	3	4		3
2023-09-22 14:09:39	Male	2	1	1	2	2	1	3	5	5	2	3	3	2	2	2	4	2	2	2	2	3	2	2	2	2	2	2		2	3	3	1	1	2	3	1	3	3	1		2
2023-09-22 14:38:41	Male	3	1	1	2	1	1	2	1	1	1	2	2	2	2	1	5	7	7	1	7	2	5	2	2	2	2	6		3	1	3	2	4	4	5	1	1	2	1		2
2023-09-22 17:39:56	Female	1	1	1	1	2	2	2	7	2	1	7	4	4	7	3	1	7	4	4	4	1	1	3	3	1	2	1		3	2	3	1	1	2	1	1	3	1	1		1
2023-09-22 19:52:17	Male	4	1	1	2	2	3	4	5	5	5	1	1	1	3	1	1	1	1	1	1	1	1	1	2	1	1	1		2	2	2	2	1	1	1	1	1	1	1		1
2023-09-24 17:34:09	Male	4	1	1	2	2	3	2	5	4	4	4	5	5	4	4	4	5	5	5	3	4	3	6	4	3	4	5		3	2	2	2	2	2	2	2	2	2	2		2
2023-09-24 17:40:25		4	1	1	2	2	3	2	4	4	3	5	5	3	3	4	3	3	5	4	3	3	5	3	2	2	4	4		3	2	4	3	2	3	2	3	5	2	2		3
2023-09-24 18:29:56	Male	1	1	1	1	2	1	4	1	2	1	1	2	1	1	4	1	1	1	1	1	3	3	3	4	4	3	3		2	5	5	5	5	3	3	2	4	4	3		4
2023-09-24 18:32:56		3	1	1	1	1	1	5	4	3	4	4	4	4	4	4	4	4	5	4	4	3	4	6	6	5	4	4		3	3	3	3	3	3	3	3	3	3	3		4
2023-09-24 19:07:35	Male	1	1	1	1	2	1	2	5	5	2	3	2	2	2	4	2	4	5	2	5	3	4	1	1	1	1	1		2	3	4	2	1	3	2	1	3	1	1		2
2023-09-24 19:58:48	Male	1	1	1	1	2	2	2	6	5	5	6	5	6	7	6	4	5	7	5	6	7	6	5	6	6	5	5		4	5	4		4	5	4	3	4	5	4		99
2023-09-24 21:42:10	Female	4	1	1	2	2	3	2	7	7	7	7	4	7	7	4	4	7	7	7	7	7	7	7	7	4	4	7		4	3	3	3	3	3	3	3	3	3	3		4
2023-09-25 09:34:42	Male	4	1	1	2	1	3	2	4	4	5	4	5	3	3	4	4	5	3	4	3	3	4	4	2	4	6	3		3	3	2	1	1	1	1	1	2	1	1		1
2023-09-25 14:22:23	Male	4	1	1	2	1	3	2	3	4	3	3	4	6	3	3	6	4	4	5	4	5	6	4	3	4	4	5		3	2	2	1	1	1	1	2	2	1	1		1
2023-09-26 16:25:21	Male	1	3	1	1	2	2	1	4	5	3	5	4	5	5	4	5	4	5	5	5	4	3	2	2	2	2	3		3	3	3	2	1	3	2	2	4	1	2		2
2023-09-26 16:25:42	Male	1	3	1	1	2	2	5	1	1	1	1	1	1	1	1	1	1	1	1	1	1	1	1	1	1	1	1		1	5	5	5	5	5	5	5	5	5	5		4
2023-09-26 16:27:31	Male	1	3	2	1	2	2	1	5	5	3	6	3	3	3	4	4	4	4	3	4	5	5	4	3	3	2	4		3	2	2	2	3	3	2	2	4	2	3		3
2023-09-26 16:35:21	Male	1	3	2	1	2	2	2	4	6	5	6	2	1	3	4		4	5	1	3	4	3	1	4	3	3	4		99	2	3	3	2	2	2	3	3	3	2		3
2023-09-26 16:36:32	Male	1	3	1	1	1	2	1	2	5	2	2	6	2	4	2	5	3	3	7	6	4	3	2	2	5	5	2		3	4	4	3	5	3	5	3	2	3	5		4
2023-09-26 16:36:55	Male	1	3	2	1	2	2	1	7	7	3	7	3	4	6	4	7	5	5	7		5	6	2	7	3	4	5		99	4	3	2	3	4	2	4	3	3	3		4
2023-09-26 16:37:48	Male	1	3	2	1	2	2	1	7	6	2	6	1		5	7	6	5	5	5	5	6	5	1	1	1	5	7		99	3	4	3	3	3	3	3	3	3	3		4
2023-09-26 16:38:55	Male	1	3	2	1	2	2	1	7	7	4	7	5	5	7	7	7	7	7	7	6	6	7	5	5	6	4	6		4	5	4	3	3	3	2	5	3	2	4		4
2023-09-26 16:46:29	Male	1	3	2	1	2	2	5	4	5	3	5	2	2	4	3	4	6	6	6	6	5	4	4	3	3	3	2		3	3	2	3	3	3	1	3	3	3	3		3
2023-09-26 16:51:37	Male	1	3	1	3	1	2	5	3	1	5	7	3	7	3	3	5	4	2	2	3	2	3	7	7	6	7	7		3	5	5	1	1	1	1	2	1	1	1		1
2023-09-26 16:53:53	Male	1	4	2	1	1	2	3	6	7	7	6	6	5	5	4	7	6	6	6	6	6	5	3	3	4	4	5		4	4	3	3	2	4	3	3	3	3	3		4
2023-09-26 17:04:01	Male	1	3	1	1	1	2	5	7	5	5	5	3	2	7	7	7	4	4	4	4	4	4	4	4	4	5	7		3	4	5	3	2	5	2	4	4	3	5		4
2023-09-26 17:15:08	Male	1	3	2	1	99	2	1	7	4	3	3	4	1	6	5	7	4	2	5	7	6	7	5	4	7	6	3		3	2	1	1	2	3	2	3	1	3	1		1
2023-09-26 17:39:17	Male	1	3	2	1	1	2	1	5	6	4	6	1	1	3	2	5	5	7	5	6	5	4	5	4	4	4	4		3	3	4	3	2	4	5	3	4	3	2		4
2023-09-26 18:06:38	Male	1	3	2	1	2	2	5	4	6	3	6	1	1	1	1	2	2	1	1	1	2	1	1	1	1	1	1		2	2	2	2	2	2	2	2	2	2	1		1
2023-09-26 19:04:11	Male	1	3	2	1	1	2	1	1	7	1	1	1	1	1	4	1	4	4	4	4	5	1	1	1	1	1	1		2	2	3	2	2	1	1	2	1	2	2		1
2023-09-26 19:18:27	Male	1	2	2	1	1	2	1	1	5	3	3	1	1	5	2	5	7	7	5	6	4	4	6	4	5	2	3		3	3	3	1	2	3	2	1	2	2	2		2
2023-09-26 19:21:23	Male	1	3	2	1	1	2	1	3	5	1	3	2	1	4	3	5	2	3	3	4	3	2	1	1	1	2	1		2	3	2	1	2	4	1	1	3	1	1		1
2023-09-26 22:50:11	Male	1	3	2	1	1	2	1	6	7	5	7	7	3	6	6	4	2	3	5	5	7	7	4	7	5	4	6		4	4	3	2	3	2	3	3	4	3	4		4
2023-09-26 23:00:47	Male	1	3	2	1	1	2	1	4	6	2	6	7	1	4	6	3	5	6	6	6	6	4	2	2	2	5	6		3	1	2	2	2	2	2	2	4	1	2		2
2023-09-26 23:46:21	Male	2	3	1	1	2	4	1	6	6	2	7	1	1	5	3	6	1	1	1	1	1	1	1	5	1	1	4		2	1	3	3	5	5	1	5	1	5	1		4
